# Supplementary material for: De novo Sequencing and Transcriptome Analysis Reveal Key Genes Regulating Steroid Metabolism in Leaves, Roots, Adventitious Roots and Calli of Periploca sepium Bunge
Source: Front Plant Sci. 2017 Apr 21;8:594. doi: 10.3389/fpls.2017.00594 (PMC5399629; doi:10.3389/fpls.2017.00594)
Supplement: Supplementary file 20 [file Data_Sheet_1.XLSX]

## Sheet: evalue_identity
Distribution of the E value
1e-60~1e-45	3014
1e-100~1e-60	6853
0	12178
1e-5~1e-15	2512
1e-45~1e-30	3157
0~1e-100	10330
1e-15~1e-30	3344
Distribution of the identity
95%~100%	1185
<40%	977
80%~95%	16308
40%~60%	5148
60%~80%	17770

## Sheet: tophit
query_name	hsp	query_length	subject_length	query_coverage(%)	subject_coverage(%)	annotation	score	bit_score	evalue	identity(%)	query_frame	query_start	query_end	subject_frame	subject_start	subject_end
comp2_c0_seq1 len=374 path=[21909:0-373]	1	374	1333	99.47	6.98	CRO_T007304	122	51.6026	2.8663e-08	36	1	1	372	0	698	790
comp2_c1_seq1 len=318 path=[44815:0-317]	1	318	1333	96.23	9	CRO_T007304	269	108.227	9.39766e-28	59.17	-2	9	314	0	581	700
comp7_c0_seq1 len=233 path=[11853:0-166 3247:167-232]	1	233	529	70.82	11.72	CRO_T022511	230	93.2041	1.98297e-23	69.35	-1	3	167	0	293	354
comp9_c0_seq1 len=215 path=[4296:0-214]	1	215	407	76.74	13.51	CRO_T016979	150	62.3882	1.05092e-12	58.18	1	1	165	0	298	352
comp9_c1_seq1 len=468 path=[8820:0-467]	1	468	609	100	25.29	CRO_T000455	319	127.487	2.08362e-34	51.28	-1	1	468	0	344	497
comp10_c0_seq1 len=516 path=[19868:0-206 259:207-515]	1	516	1325	97.67	12.75	CRO_T000827	580	228.024	1.18867e-68	75.15	3	12	515	0	884	1052
comp13_c0_seq1 len=426 path=[13063:0-218 28330:219-352 26063:353-425]	1	426	273	90.14	46.89	CRO_T016832	144	60.077	1.6197e-11	28.12	-3	5	388	0	53	180
comp14_c0_seq1 len=672 path=[45:0-199 37345:200-255 7525:256-671]	1	672	464	89.29	41.38	CRO_T033381	648	254.218	1.84052e-81	60.5	-2	3	602	0	1	192
comp19_c0_seq1 len=269 path=[66:0-71 13911:72-117 2726:118-268]	1	269	481	61.34	11.43	CRO_T017873	159	65.855	1.43191e-13	56.36	1	100	264	0	14	68
comp23_c0_seq1 len=477 path=[8554:0-476]	1	477	676	88.05	20.41	CRO_T019490	557	219.164	2.22595e-67	77.86	-3	11	430	0	36	173
comp33_c0_seq1 len=702 path=[39847:0-226 18778:227-701]	1	702	613	64.96	25.61	CRO_T010131	517	203.756	8.73832e-61	74.52	3	3	458	0	414	570
comp36_c0_seq1 len=728 path=[43959:0-727]	1	728	979	90.25	22.37	CRO_T012946	958	373.629	6.25013e-122	81.74	3	3	659	0	407	625
comp38_c0_seq1 len=836 path=[38044:0-565 49102:566-589 49469:590-835]	1	836	563	90.43	45.65	CRO_T013135	702	275.018	1.28516e-87	52.87	1	1	756	0	217	473
comp38_c0_seq2 len=903 path=[38044:0-565 49102:566-589 54561:590-902]	1	903	563	100	51.15	CRO_T013135	876	342.043	3.47055e-113	55.63	1	1	903	0	217	504
comp53_c0_seq1 len=231 path=[58745:0-230]	1	231	638	98.7	11.91	CRO_T012468	343	136.732	6.38827e-39	81.58	-3	2	229	0	121	196
comp53_c1_seq1 len=361 path=[42046:0-360]	1	361	638	83.93	16.3	CRO_T012468	383	152.14	7.52631e-44	75	-2	1	303	0	20	123
comp54_c0_seq1 len=238 path=[56714:0-237]	1	238	624	47.9	6.09	CRO_T006905	157	65.0846	2.47803e-13	68.42	-2	1	114	0	30	67
comp54_c1_seq1 len=323 path=[43013:0-322]	1	323	624	99.38	17.15	CRO_T006905	381	151.369	9.56661e-44	68.22	-2	2	322	0	66	172
comp55_c0_seq1 len=245 path=[44342:0-244]	1	245	1073	86.94	6.62	CRO_T010875	117	49.6766	4.57144e-08	73.24	2	32	244	0	361	431
comp55_c1_seq1 len=310 path=[60799:0-309]	1	310	1073	99.68	9.6	CRO_T010875	228	92.4337	2.56094e-22	84.47	-2	1	309	0	428	530
comp57_c0_seq1 len=420 path=[44982:0-419]	1	420	533	99.29	26.08	CRO_T008826	638	250.366	1.2325e-80	84.17	-3	2	418	0	364	502
comp60_c0_seq1 len=220 path=[57801:0-219]	1	220	632	98.18	11.39	CRO_T032041	277	111.309	9.29843e-30	70.83	1	1	216	0	311	382
comp60_c1_seq1 len=453 path=[70641:0-452]	1	453	632	99.34	23.73	CRO_T032041	555	218.394	2.06793e-67	79.33	-2	3	452	0	164	313
comp61_c0_seq1 len=642 path=[46166:0-319 65726:320-641]	1	642	454	84.58	40.75	CRO_T013363	663	259.996	6.08156e-84	67.03	2	98	640	0	5	189
comp68_c1_seq1 len=592 path=[55172:0-591]	1	592	385	72.97	38.96	CRO_T004480	235	95.1301	4.77412e-23	36.84	2	77	508	0	191	340
comp69_c0_seq1 len=525 path=[87309:0-524]	1	525	2044	99.43	8.61	CRO_T021853	777	303.908	8.29144e-95	81.82	-3	2	523	0	496	671
comp73_c0_seq1 len=683 path=[86495:0-682]	1	683	596	94.88	31.71	CRO_T012217	758	296.59	2.60568e-96	71.43	2	2	649	0	71	259
comp76_c0_seq1 len=254 path=[75529:0-253]	1	254	481	99.21	17.88	CRO_T009372	391	155.221	5.5894e-46	89.53	-1	3	254	0	226	311
comp78_c0_seq1 len=501 path=[64613:0-500]	1	501	1297	81.44	10.49	CRO_T007978	728	285.034	3.02535e-89	96.32	1	94	501	0	1	136
comp83_c0_seq1 len=338 path=[68467:0-337]	1	338	366	76.33	24.32	CRO_T025959	125	52.7582	6.01403e-09	33.33	3	3	260	0	98	186
comp92_c0_seq1 len=394 path=[87395:0-393]	1	394	295	99.75	44.41	CRO_T002098	596	234.187	2.65034e-77	83.21	1	1	393	0	127	257
comp93_c0_seq1 len=363 path=[85576:0-362]	1	363	440	82.64	23.64	CRO_T005780	376	149.443	1.90289e-43	71.15	2	2	301	0	333	436
comp99_c0_seq1 len=492 path=[85178:0-491]	1	492	712	99.39	22.89	CRO_T021249	747	292.352	1.38048e-94	82.82	-2	3	491	0	415	577
comp102_c0_seq1 len=432 path=[87706:0-95 100035:96-431]	1	432	167	91.67	79.04	CRO_T010773	231	93.5893	4.17667e-24	37.88	-3	29	424	0	27	158
comp106_c0_seq1 len=411 path=[102164:0-410]	1	411	670	75.91	15.52	CRO_T017399	446	176.407	4.31693e-52	92.31	-2	3	314	0	1	104
comp114_c1_seq1 len=380 path=[105818:0-379]	1	380	250	45	23.2	CRO_T004560	130	54.6842	8.19308e-10	70.69	3	3	173	0	192	249
comp125_c0_seq1 len=529 path=[119925:0-528]	1	529	308	47.64	27.92	CRO_T005538	143	59.6918	5.82202e-11	33.72	-1	251	502	0	34	119
comp127_c0_seq1 len=239 path=[117120:0-238]	1	239	435	99.16	18.16	CRO_T020348	349	139.043	2.98971e-40	82.28	-2	2	238	0	123	201
comp127_c1_seq1 len=274 path=[131183:0-273]	1	274	435	98.54	20.69	CRO_T020348	441	174.481	2.2713e-53	84.44	1	4	273	0	196	285
comp130_c0_seq1 len=358 path=[130058:0-357]	1	358	683	99.72	17.42	CRO_T026940	491	193.741	1.22052e-58	73.95	1	1	357	0	460	578
comp130_c1_seq1 len=435 path=[121459:0-434]	1	435	683	75.86	16.11	CRO_T026940	461	182.185	4.29021e-54	75.45	2	5	334	0	572	681
comp132_c0_seq1 len=312 path=[114125:0-191 123766:192-215 145587:216-311]	1	312	942	99.04	10.83	CRO_T031281	420	166.392	2.34214e-48	72.82	-2	3	311	0	50	151
comp135_c0_seq1 len=410 path=[126085:0-409]	1	410	687	99.51	19.8	CRO_T020949	629	246.899	5.51944e-78	85.29	2	2	409	0	265	400
comp138_c0_seq1 len=287 path=[120541:0-286]	1	287	1985	99.3	4.79	CRO_T019951	295	118.242	2.73772e-31	71.58	-3	1	285	0	500	594
comp141_c0_seq1 len=210 path=[137232:0-209]	1	210	590	97.14	11.53	CRO_T002337	238	96.2857	1.52938e-24	64.71	1	4	207	0	413	480
comp146_c0_seq1 len=263 path=[146212:0-262]	1	263	852	52.47	5.4	CRO_T026430	249	100.523	2.2576e-44	89.13	3	126	263	0	632	677
comp146_c1_seq1 len=407 path=[130826:0-406]	1	407	852	99.51	15.85	CRO_T026430	517	203.756	1.1828e-61	72.59	-2	2	406	0	677	811
comp147_c0_seq1 len=398 path=[143793:0-128 138135:129-397]	1	398	505	47.49	12.28	CRO_T022812	162	67.0106	1.64957e-13	57.14	-3	130	318	0	216	277
comp149_c0_seq1 len=216 path=[139835:0-215]	1	216	2268	98.61	3.13	CRO_T015673	333	132.88	8.80606e-37	88.73	2	2	214	0	810	880
comp166_c1_seq1 len=1313 path=[210001:0-1312]	1	1313	420	88.42	90.24	CRO_T000007	1167	454.136	1.0657e-156	61.61	1	151	1311	0	26	404
comp167_c0_seq1 len=239 path=[148722:0-238]	1	239	418	95.4	18.42	CRO_T007348	300	120.168	1.52551e-33	72.73	-2	2	229	0	116	192
comp167_c1_seq1 len=479 path=[168028:0-478]	1	479	418	99.58	38.52	CRO_T007348	657	257.684	2.10226e-84	74.53	-1	3	479	0	187	347
comp170_c0_seq1 len=554 path=[152437:0-553]	1	554	485	52.53	19.79	CRO_T006330	391	155.221	6.1802e-46	76.29	-3	157	447	0	361	456
comp173_c0_seq1 len=440 path=[169622:0-439]	1	440	258	60	31.01	CRO_T022568	209	85.1149	2.02796e-20	62.5	3	3	266	0	173	252
comp181_c0_seq1 len=337 path=[181447:0-336]	1	337	714	99.7	15.69	CRO_T009805	494	194.897	4.91679e-59	91.07	-2	1	336	0	380	491
comp190_c0_seq1 len=570 path=[169862:0-373 197926:374-569]	1	570	403	99.47	46.9	CRO_T012418	725	283.878	3.10625e-94	79.37	3	3	569	0	44	232
comp191_c1_seq1 len=795 path=[216358:0-794]	1	795	857	99.62	30.81	CRO_T017544	1036	403.675	3.2276e-134	73.11	2	2	793	0	22	285
comp193_c0_seq1 len=510 path=[184944:0-275 175080:276-392 175080:393-509]	1	510	170	71.18	59.41	CRO_T007613	230	93.2041	1.17427e-23	53.72	2	35	397	0	5	105
comp195_c0_seq1 len=910 path=[177295:0-909]	1	910	308	36.59	36.69	CRO_T005538	209	85.1149	4.94728e-19	36.28	3	573	905	0	3	115
comp201_c0_seq1 len=450 path=[182088:0-449]	1	450	182	57.33	50.55	CRO_T030919	303	121.324	1.8721e-34	82.61	1	19	276	0	6	97
comp203_c0_seq1 len=486 path=[201158:0-485]	1	486	310	99.38	51.94	CRO_T026551	765	299.286	5.51747e-102	89.44	3	3	485	0	32	192
comp208_c0_seq2 len=509 path=[210725:0-213 197811:214-508]	1	509	475	98.43	35.16	CRO_T008495	450	177.948	4.37565e-53	49.1	-2	2	502	0	55	221
comp209_c0_seq1 len=528 path=[277388:0-527]	1	528	649	71.02	19.26	CRO_T012223	534	210.305	6.91433e-64	78.4	3	153	527	0	505	629
comp209_c1_seq1 len=1153 path=[231295:0-1152]	1	1153	649	60.88	36.06	CRO_T012223	948	369.777	1.11733e-153	74.79	2	197	898	0	141	374
comp214_c0_seq2 len=859 path=[214900:0-489 233559:490-858]	1	859	1013	65.31	18.36	CRO_T009691	363	144.436	4.84544e-38	44.39	2	299	859	0	352	537
comp215_c0_seq1 len=292 path=[204328:0-221 209175:222-291]	1	292	378	83.22	21.43	CRO_T008383	385	152.91	1.73444e-45	86.42	-2	1	243	0	2	82
comp215_c0_seq2 len=312 path=[204328:0-221 218644:222-311]	1	312	378	75	20.63	CRO_T008383	378	150.214	1.89458e-44	88.46	-1	1	234	0	5	82
comp219_c0_seq1 len=680 path=[243343:0-679]	1	680	469	97.94	58	CRO_T021173	831	324.709	1.07418e-108	62.13	2	5	670	0	194	465
comp220_c0_seq1 len=1196 path=[259857:0-1195]	1	1196	660	97.07	55.76	CRO_T020961	1622	629.402	0	79.08	1	1	1161	0	205	572
comp224_c0_seq1 len=367 path=[212494:0-366]	1	367	145	91.55	77.24	CRO_T031832	505	199.134	9.64075e-66	84.96	-3	3	338	0	2	113
comp225_c0_seq1 len=708 path=[212754:0-707]	1	708	1030	99.15	22.72	CRO_T030931	1023	398.667	3.64367e-131	82.05	2	2	703	0	301	534
comp226_c0_seq1 len=609 path=[281730:0-608]	1	609	551	68.97	25.23	CRO_T025826	298	119.398	5.25009e-31	49.65	-3	2	421	0	30	168
comp226_c1_seq1 len=1608 path=[213157:0-1607]	1	1608	551	73.69	70.42	CRO_T025826	1751	679.093	0	87.34	2	2	1186	0	164	551
comp227_c0_seq1 len=409 path=[214647:0-408]	1	409	758	93.15	16.75	CRO_T023480	493	194.512	2.11103e-58	88.98	2	2	382	0	425	551
comp228_c0_seq1 len=480 path=[216262:0-479]	1	480	149	65.62	70.47	CRO_T004223	433	171.4	3.66521e-54	80.95	1	163	477	0	6	110
comp228_c1_seq1 len=333 path=[235502:0-332]	1	333	149	31.53	23.49	CRO_T004223	138	57.7658	1.94917e-11	80	1	19	123	0	115	149
comp230_c0_seq1 len=791 path=[235359:0-790]	1	791	487	98.61	52.98	CRO_T019193	1009	393.275	1.0859e-134	80.46	3	3	782	0	217	474
comp234_c0_seq1 len=993 path=[312177:0-206 277267:207-992]	1	993	1275	58.91	14.67	CRO_T004552	394	156.377	1.87325e-41	42.56	2	407	991	0	88	274
comp234_c0_seq2 len=897 path=[271534:0-110 277267:111-896]	1	897	1275	65.22	14.67	CRO_T004552	394	156.377	8.25667e-42	42.56	2	311	895	0	88	274
comp239_c0_seq1 len=878 path=[241343:0-787 238772:788-877]	1	878	1147	96.36	25.63	CRO_T024009	813	317.775	3.62927e-99	54.05	3	33	878	0	203	496
comp245_c0_seq1 len=539 path=[243550:0-73 291374:74-538]	1	539	548	80.71	26.46	CRO_T032632	728	285.034	2.94647e-93	86.9	-3	103	537	0	404	548
comp248_c0_seq1 len=1448 path=[444904:0-585 347900:586-1447]	1	1448	461	36.67	40.78	CRO_T006254	532	209.534	4.13811e-61	61.03	1	79	609	0	15	202
comp248_c0_seq2 len=1153 path=[326375:0-290 347900:291-1152]	1	1153	461	12.75	10.2	CRO_T006254	205	83.5741	1.92586e-17	87.76	2	461	607	0	240	286
comp249_c0_seq1 len=1067 path=[283058:0-1033 321333:1034-1037 249640:1038-1066]	1	1067	947	98.41	37.28	CRO_T030188	637	249.98	1.87449e-74	37.01	3	9	1058	0	205	557
comp251_c0_seq1 len=506 path=[249934:0-505]	1	506	334	97.83	50	CRO_T019169	640	251.136	8.41994e-83	83.83	-1	12	506	0	168	334
comp253_c0_seq1 len=249 path=[253272:0-69 262748:70-248]	1	249	716	100	11.31	CRO_T020355	222	90.1225	4.68017e-22	53.33	1	1	249	0	619	699
comp257_c0_seq1 len=222 path=[261969:0-221]	1	222	474	97.3	15.61	CRO_T003066	238	96.2857	8.67446e-25	60.81	2	5	220	0	267	340
comp257_c1_seq1 len=268 path=[271622:0-267]	1	268	464	99.63	18.32	CRO_T033381	224	90.8929	1.30171e-22	53.93	1	1	267	0	175	259
comp263_c0_seq1 len=315 path=[298512:0-314]	1	315	671	82.86	14.01	CRO_T030592	309	123.635	1.24728e-33	69.15	2	53	313	0	1	94
comp263_c1_seq1 len=551 path=[282376:0-550]	1	551	671	84.94	22.95	CRO_T030592	531	209.149	2.59069e-63	78.98	-1	3	470	0	124	277
comp270_c1_seq1 len=1656 path=[279189:0-1655]	1	1656	520	90.4	96.15	CRO_T013785	2083	806.979	0	77	-1	160	1656	0	21	520
comp274_c0_seq1 len=689 path=[433463:0-688]	1	689	1238	99.27	18.42	CRO_T010075	1006	392.119	3.13435e-127	82.02	-2	2	685	0	263	490
comp274_c1_seq1 len=1540 path=[286640:0-1539]	1	1540	1238	99.74	43.94	CRO_T010075	1952	756.518	0	75.87	1	1	1536	0	483	1026
comp275_c0_seq1 len=749 path=[300073:0-236 303687:237-260 304128:261-748]	1	749	371	56.07	40.43	CRO_T013394	124	52.373	7.49589e-08	30	1	13	432	0	38	187
comp275_c0_seq2 len=776 path=[300073:0-236 303687:237-260 312009:261-287 304128:288-775]	1	776	371	56.44	39.62	CRO_T013394	141	58.9214	6.11835e-10	30.61	1	22	459	0	41	187
comp277_c0_seq1 len=274 path=[296247:0-273]	1	274	655	99.64	13.59	CRO_T028311	286	114.775	1.17885e-30	60.44	2	2	274	0	531	619
comp283_c0_seq1 len=541 path=[329702:0-540]	1	541	1444	99.82	12.47	CRO_T020212	632	248.054	1.92281e-75	64.44	2	2	541	0	719	898
comp284_c0_seq1 len=690 path=[315023:0-689]	1	690	325	97.39	68.62	CRO_T026098	513	202.216	8.19021e-63	69.26	2	2	673	0	103	325
comp284_c1_seq1 len=535 path=[340856:0-534]	1	535	325	60.56	33.23	CRO_T026098	590	231.876	3.39619e-75	97.22	1	211	534	0	1	108
comp290_c0_seq1 len=1248 path=[328239:0-490 338064:491-1247]	1	1248	527	99.76	64.9	CRO_T021105	762	298.13	8.84403e-95	53.26	2	2	1246	0	175	516
comp290_c0_seq2 len=686 path=[328239:0-490 351549:491-685]	1	686	527	45.04	17.46	CRO_T021105	171	70.4774	5.97879e-14	57.55	2	2	310	0	175	266
comp292_c0_seq1 len=298 path=[307506:0-174 315710:175-297]	1	298	450	99.66	22	CRO_T000713	373	148.288	2.79511e-43	70.71	-2	1	297	0	300	398
comp292_c0_seq2 len=213 path=[336276:0-89 315710:90-212]	1	213	450	98.59	15.56	CRO_T000713	267	107.457	4.90676e-29	71.43	-2	3	212	0	300	369
comp294_c0_seq1 len=291 path=[327378:0-290]	1	291	2567	98.97	3.74	CRO_T005967	363	144.436	2.80076e-40	72.92	2	2	289	0	865	960
comp295_c0_seq1 len=252 path=[309094:0-207 312847:208-213 323080:214-251]	1	252	816	98.81	10.17	CRO_T017659	270	108.612	2.16761e-28	60.24	3	3	251	0	215	297
comp295_c0_seq2 len=272 path=[318109:0-227 312847:228-233 323080:234-271]	1	272	816	99.26	11.03	CRO_T017659	330	131.724	1.58233e-36	64.44	2	2	271	0	208	297
comp296_c0_seq1 len=253 path=[338068:0-112 320057:113-136 320589:137-252]	1	253	474	96.05	17.09	CRO_T014800	208	84.7297	1.97617e-20	51.85	-3	3	245	0	293	373
comp296_c0_seq2 len=274 path=[338068:0-112 320057:113-136 340919:137-273]	1	274	474	98.54	18.99	CRO_T014800	223	90.5077	2.16107e-22	47.78	-3	3	272	0	284	373
comp296_c0_seq3 len=464 path=[312778:0-323 320057:324-347 320589:348-463]	1	464	225	84.7	58.22	CRO_T027122	310	124.02	5.25018e-35	46.56	-3	64	456	0	89	219
comp296_c0_seq4 len=485 path=[312778:0-323 320057:324-347 340919:348-484]	1	485	225	86.6	62.22	CRO_T027122	315	125.946	1.15148e-35	44.29	-3	64	483	0	80	219
comp297_c0_seq1 len=538 path=[313255:0-537]	1	538	426	89.22	34.98	CRO_T016296	125	52.7582	1.57611e-08	26.88	2	2	481	0	242	390
comp299_c1_seq1 len=924 path=[334759:0-923]	1	924	402	81.49	62.44	CRO_T012427	1129	439.499	3.00844e-153	84.86	-2	171	923	0	73	323
comp301_c0_seq1 len=562 path=[336917:0-264 322123:265-561]	1	562	879	91.28	19.57	CRO_T028653	764	298.901	2.28169e-95	81.4	-1	50	562	0	706	877
comp302_c0_seq1 len=435 path=[350004:0-434]	1	435	694	31.72	6.63	CRO_T028481	206	83.9593	5.2766e-19	84.78	3	297	434	0	9	54
comp302_c1_seq1 len=611 path=[324358:0-610]	1	611	535	82.49	31.4	CRO_T028482	708	277.33	6.26408e-90	77.38	2	107	610	0	1	168
comp307_c0_seq1 len=683 path=[327720:0-638 337601:639-682]	1	683	218	47	39.91	CRO_T014274	202	82.4185	6.52728e-19	50.47	3	183	503	0	44	130
comp311_c0_seq1 len=510 path=[336689:0-509]	1	510	755	54.71	12.32	CRO_T018029	379	150.599	3.99299e-42	74.19	-2	228	506	0	659	751
comp314_c0_seq1 len=1056 path=[388172:0-1055]	1	1056	587	98.58	59.28	CRO_T002808	1527	592.808	0	87.39	2	14	1054	0	154	501
comp314_c1_seq1 len=310 path=[342543:0-309]	1	310	587	90	15.84	CRO_T002808	484	191.045	2.42193e-58	90.32	-1	32	310	0	495	587
comp315_c0_seq1 len=502 path=[362205:0-501]	1	502	325	81.27	40	CRO_T001853	136	56.9954	4.0873e-10	34.78	-1	11	418	0	42	171
comp315_c1_seq1 len=446 path=[343095:0-445]	1	446	325	91.48	44.92	CRO_T001853	258	103.99	5.87129e-27	41.22	-2	35	442	0	177	322
comp316_c0_seq1 len=598 path=[356133:0-597]	1	598	1751	98.83	11.36	CRO_T012443	658	258.07	1.76761e-78	67.84	3	6	596	0	726	924
comp327_c0_seq2 len=614 path=[376677:0-115 379023:116-613]	1	614	151	66.94	95.36	CRO_T020815	237	95.9005	2.00385e-24	69.44	2	122	532	0	1	144
comp329_c0_seq1 len=758 path=[417747:0-757]	1	758	679	99.34	37.11	CRO_T001679	955	372.474	2.33063e-124	76.98	3	3	755	0	113	364
comp329_c1_seq1 len=412 path=[501569:0-411]	1	412	679	97.57	19.73	CRO_T001679	522	205.682	9.64525e-63	73.13	3	3	404	0	363	496
comp330_c0_seq1 len=643 path=[367305:0-642]	1	643	563	47.12	19.01	CRO_T011356	182	74.7146	1.8603e-15	43.93	-3	3	305	0	2	108
comp336_c0_seq1 len=267 path=[374791:0-266]	1	267	296	77.53	21.62	CRO_T014349	225	91.2781	2.69236e-23	68.57	-2	3	209	0	43	106
comp336_c1_seq1 len=650 path=[386257:0-649]	1	650	296	65.54	47.97	CRO_T014349	504	198.749	4.08756e-62	78.62	2	2	427	0	103	244
comp339_c0_seq1 len=512 path=[420060:0-511]	1	512	379	68.55	32.19	CRO_T000753	375	149.058	7.80252e-43	70.49	-1	3	353	0	1	122
comp339_c1_seq1 len=438 path=[390771:0-437]	1	438	379	56.85	22.69	CRO_T000753	293	117.472	1.30952e-31	86.05	2	2	250	0	119	204
comp340_c0_seq1 len=723 path=[400957:0-722]	1	723	673	94.61	30.76	CRO_T029375	285	114.39	1.97689e-28	46.55	1	40	723	0	35	241
comp347_c0_seq1 len=645 path=[389080:0-644]	1	645	1442	57.21	8.53	CRO_T031835	604	237.269	4.1056e-71	87.8	2	275	643	0	680	802
comp347_c1_seq1 len=329 path=[442322:0-328]	1	329	1442	82.98	6.31	CRO_T031835	506	199.519	1.53123e-59	94.51	2	56	328	0	910	1000
comp351_c0_seq1 len=771 path=[397772:0-770]	1	771	1517	8.17	1.38	CRO_T001979	128	53.9138	3.90876e-08	95.24	-1	709	771	0	1423	1443
comp372_c0_seq1 len=445 path=[463871:0-444]	1	445	2242	99.1	6.51	CRO_T011449	400	158.688	1.51491e-44	59.18	3	3	443	0	1567	1712
comp372_c1_seq1 len=936 path=[442233:0-935]	1	936	2242	98.4	14.5	CRO_T011449	732	286.574	1.84219e-86	53.23	2	8	928	0	1240	1564
comp377_c0_seq1 len=567 path=[491971:0-566]	1	567	563	71.43	24.69	CRO_T020118	506	199.519	2.87004e-60	78.42	-2	3	407	0	1	139
comp377_c1_seq1 len=1315 path=[433621:0-1314]	1	1315	679	96.05	61.71	CRO_T030775	1298	504.597	9.73232e-173	59.95	-1	32	1294	0	261	679
comp383_c0_seq1 len=423 path=[466311:0-422]	1	423	340	69.5	27.65	CRO_T026618	167	68.9366	2.28406e-14	39.39	-3	2	295	0	154	247
comp383_c1_seq1 len=483 path=[435979:0-482]	1	483	298	72.67	37.92	CRO_T016764	123	51.9878	1.67982e-08	30	-1	127	477	0	2	114
comp385_c0_seq1 len=672 path=[456821:0-197 446991:198-671]	1	672	283	95.09	93.99	CRO_T000761	583	229.18	6.14095e-74	53.16	1	1	639	0	16	281
comp386_c0_seq1 len=384 path=[444322:0-268 439858:269-383]	1	384	640	42.97	8.59	CRO_T012705	230	93.2041	1.59758e-22	74.55	-3	218	382	0	565	619
comp389_c0_seq1 len=994 path=[449607:0-993]	1	994	412	93.86	68.93	CRO_T001441	552	217.238	3.39885e-66	52.48	-2	52	984	0	70	353
comp389_c1_seq1 len=219 path=[482645:0-218]	1	219	412	54.79	10.19	CRO_T001441	180	73.9442	7.17899e-17	90.48	1	61	180	0	371	412
comp390_c0_seq1 len=953 path=[450467:0-952]	1	953	976	92.55	32.17	CRO_T026955	1253	487.263	2.53167e-164	77.07	-2	5	886	0	1	314
comp392_c1_seq1 len=209 path=[472928:0-208]	1	209	2567	89	2.8	CRO_T005967	121	51.2174	1.4239e-08	43.06	-3	1	186	0	61	132
comp397_c0_seq1 len=798 path=[480411:0-619 493759:620-708 493759:709-797]	1	798	1244	84.96	18.33	CRO_T011856	837	327.02	1.10328e-102	71.05	-2	6	683	0	63	290
comp397_c1_seq1 len=276 path=[461596:0-275]	1	276	1244	100	6.59	CRO_T011856	266	107.071	1.5883e-27	61.96	1	1	276	0	285	366
comp399_c0_seq1 len=1138 path=[573282:0-1137]	1	1138	427	79.61	71.19	CRO_T020603	1410	547.74	0	85.2	1	1	906	0	105	408
comp399_c1_seq1 len=666 path=[458541:0-665]	1	666	415	72.97	38.31	CRO_T025939	705	276.174	1.15128e-90	77.84	-2	180	665	0	144	302
comp405_c0_seq1 len=596 path=[490966:0-595]	1	596	444	18.62	8.33	CRO_T007288	143	59.6918	1.16518e-10	78.38	-2	485	595	0	354	390
comp405_c1_seq1 len=345 path=[466281:0-344]	1	345	444	99.13	25.68	CRO_T007288	563	221.476	6.81148e-71	90.35	2	2	343	0	244	357
comp409_c0_seq1 len=573 path=[475871:0-572]	1	573	813	99.48	23.74	CRO_T003548	604	237.269	7.36351e-73	75.65	3	3	572	0	326	518
comp409_c1_seq1 len=772 path=[498588:0-771]	1	772	813	99.87	31.61	CRO_T003548	883	344.739	4.04415e-112	77.82	-1	2	772	0	72	328
comp410_c0_seq1 len=611 path=[493472:0-610]	1	611	227	43.21	38.33	CRO_T031450	194	79.337	6.25741e-18	47.73	-2	2	265	0	22	108
comp410_c1_seq1 len=285 path=[486065:0-284]	1	285	608	98.95	16.28	CRO_T015421	233	94.3597	2.01883e-23	52	3	3	284	0	145	243
comp411_c0_seq1 len=579 path=[511484:0-578]	1	579	236	82.9	67.8	CRO_T014850	759	296.975	1.09606e-101	86.25	3	99	578	0	1	160
comp411_c1_seq1 len=874 path=[481187:0-873]	1	874	403	82.72	59.8	CRO_T018058	1051	409.453	1.06263e-141	93.36	3	3	725	0	163	403
comp413_c0_seq1 len=1179 path=[508774:0-412 517939:413-436 518352:437-1178]	1	1179	2242	94.15	15.17	CRO_T011449	911	355.525	3.06125e-109	52.96	3	3	1112	0	348	687
comp413_c0_seq2 len=509 path=[532995:0-394 517939:395-418 542612:419-508]	1	509	2242	84.87	5.31	CRO_T011449	475	187.578	3.81816e-54	65.97	3	3	434	0	354	472
comp413_c0_seq3 len=1161 path=[532995:0-394 517939:395-418 518352:419-1160]	1	1161	2242	94.06	14.9	CRO_T011449	785	306.99	1.94809e-92	47.81	3	3	1094	0	354	687
comp413_c0_seq4 len=527 path=[508774:0-412 517939:413-436 542612:437-526]	1	527	2242	85.39	5.58	CRO_T011449	603	236.884	3.54839e-71	78	3	3	452	0	348	472
comp417_c1_seq1 len=710 path=[518259:0-709]	1	710	321	96.76	63.24	CRO_T006961	686	268.855	1.13186e-88	61.21	3	6	692	0	89	291
comp419_c0_seq1 len=792 path=[526685:0-791]	1	792	1028	85.98	22.37	CRO_T015383	720	281.952	4.72931e-87	67.83	-3	110	790	0	97	326
comp419_c1_seq1 len=202 path=[562741:0-201]	1	202	1028	98.02	6.42	CRO_T015383	276	110.923	1.86747e-29	78.79	-2	4	201	0	37	102
comp426_c0_seq1 len=517 path=[507420:0-433 504055:434-516]	1	517	318	87.04	46.86	CRO_T006777	501	197.593	4.39121e-62	64	2	68	517	0	1	149
comp429_c0_seq1 len=404 path=[547737:0-167 504187:168-403]	1	404	730	76.49	13.56	CRO_T007688	263	105.916	8.09919e-27	47.57	3	90	398	0	203	301
comp431_c1_seq1 len=663 path=[503963:0-662]	1	663	369	24.89	15.72	CRO_T029810	113	48.1358	1.30405e-06	51.72	1	106	270	0	216	273
comp435_c0_seq1 len=242 path=[520357:0-241]	1	242	455	99.17	17.8	CRO_T024140	281	112.849	8.84605e-31	69.14	-3	1	240	0	351	431
comp439_c0_seq1 len=272 path=[536934:0-271]	1	272	350	93.75	24.57	CRO_T021956	288	115.546	8.22892e-32	66.28	3	3	257	0	208	293
comp439_c1_seq1 len=326 path=[523926:0-325]	1	326	350	94.79	29.43	CRO_T021956	360	143.28	7.55419e-42	65.05	2	2	310	0	99	201
comp441_c0_seq1 len=327 path=[594046:0-326]	1	327	642	96.33	16.2	CRO_T017833	316	126.331	1.34525e-34	71.43	3	12	326	0	1	104
comp441_c1_seq1 len=433 path=[548519:0-432]	1	433	642	99.77	22.43	CRO_T017833	713	279.256	1.26839e-90	92.36	1	1	432	0	99	242
comp443_c0_seq1 len=1025 path=[578601:0-124 552776:125-1024]	1	1025	1335	64.39	16.4	CRO_T016912	480	189.504	1.12322e-52	55.45	-3	364	1023	0	979	1197
comp445_c0_seq2 len=493 path=[530181:0-180 546916:181-181 546917:182-492]	1	493	178	79.11	73.03	CRO_T030549	332	132.494	1.45051e-38	49.23	-2	4	393	0	10	139
comp447_c0_seq1 len=1195 path=[572437:0-1194]	1	1195	596	83.1	50	CRO_T012217	453	179.104	8.6872e-50	44.18	1	1	993	0	293	590
comp453_c0_seq1 len=826 path=[539376:0-825]	1	826	366	95.52	69.13	CRO_T004029	992	386.726	1.35787e-133	78.28	-2	1	789	0	1	253
comp453_c1_seq1 len=241 path=[600782:0-240]	1	241	366	58.51	12.84	CRO_T004029	177	72.7886	2.04557e-16	74.47	2	2	142	0	247	293
comp454_c0_seq1 len=806 path=[554236:0-805]	1	806	2242	97.52	11.86	CRO_T011449	923	360.147	9.51859e-113	64.18	3	21	806	0	95	360
comp465_c0_seq1 len=456 path=[562896:0-358 572390:359-455]	1	456	195	40.79	31.79	CRO_T017882	151	62.7734	8.44798e-13	41.94	3	255	440	0	120	181
comp469_c0_seq1 len=370 path=[554764:0-369]	1	370	595	77.03	16.13	CRO_T016155	386	153.295	2.85885e-44	78.12	3	3	287	0	121	216
comp496_c0_seq1 len=268 path=[596573:0-153 585719:154-267]	1	268	201	98.51	43.78	CRO_T018612	362	144.05	5.22241e-44	76.14	3	3	266	0	85	172
comp502_c0_seq1 len=853 path=[588856:0-852]	1	853	844	47.13	15.88	CRO_T011087	558	219.55	6.48366e-65	77.61	-1	452	853	0	582	715
comp511_c0_seq1 len=700 path=[597086:0-123 600269:124-411 600269:412-699]	1	700	516	36	18.02	CRO_T020640	117	49.6766	5.90638e-07	34.04	-1	176	427	0	226	318
comp515_c0_seq1 len=595 path=[615241:0-594]	1	595	957	80.67	16.41	CRO_T011200	288	115.546	4.51186e-29	38.89	2	14	493	0	753	909
comp522_c0_seq1 len=365 path=[605184:0-364]	1	365	665	85.48	15.34	CRO_T028119	382	151.754	1.30926e-43	67.31	-3	1	312	0	314	415
comp531_c0_seq1 len=970 path=[613353:0-969]	1	970	319	93.4	95.92	CRO_T028440	1289	501.13	1.64726e-178	80.39	-3	63	968	0	7	312
comp538_c0_seq1 len=443 path=[625874:0-442]	1	443	369	99.55	37.4	CRO_T032734	476	187.963	3.58837e-58	70.07	2	2	442	0	82	219
comp569_c0_seq1 len=352 path=[663377:0-351]	1	352	268	36.65	16.04	CRO_T018718	170	70.0922	2.12582e-15	79.07	3	3	131	0	99	141
comp569_c1_seq1 len=211 path=[694339:0-210]	1	211	268	59.72	15.67	CRO_T018718	190	77.7962	7.98154e-19	83.33	2	86	211	0	146	187
comp574_c0_seq1 len=258 path=[649216:0-65 654686:66-257]	1	258	197	51.16	22.34	CRO_T008602	192	78.5666	4.77968e-19	77.27	2	110	241	0	128	171
comp576_c0_seq1 len=307 path=[651819:0-306]	1	307	818	97.72	12.22	CRO_T000896	407	161.384	7.24193e-47	73	1	7	306	0	171	270
comp579_c0_seq1 len=274 path=[652729:0-273]	1	274	552	81.02	13.22	CRO_T029438	280	112.464	4.68253e-30	75.68	-2	52	273	0	342	414
comp580_c0_seq1 len=201 path=[667356:0-200]	1	201	969	98.51	6.81	CRO_T011437	310	124.02	5.65555e-34	89.39	-2	3	200	0	349	414
comp580_c1_seq1 len=438 path=[658132:0-437]	1	438	969	99.32	14.96	CRO_T011437	513	202.216	1.42026e-60	83.45	-3	2	436	0	422	566
comp586_c0_seq1 len=315 path=[659088:0-314]	1	315	168	65.71	41.07	CRO_T008262	173	71.2478	2.97914e-16	52.17	-2	60	266	0	11	79
comp589_c0_seq1 len=870 path=[678387:0-424 698834:425-869]	1	870	507	82.07	42.8	CRO_T015367	458	181.03	2.72422e-52	51.45	3	3	716	0	291	507
comp590_c0_seq1 len=600 path=[661288:0-599]	1	600	194	77.5	79.9	CRO_T022772	560	220.32	5.47883e-72	66.45	-1	1	465	0	23	177
comp597_c0_seq1 len=507 path=[682529:0-43 664566:44-262 668884:263-506]	1	507	1174	95.27	13.88	CRO_T021936	496	195.667	1.9636e-57	64.02	-2	24	506	0	70	232
comp597_c0_seq2 len=485 path=[682529:0-43 664566:44-262 664474:263-265 664566:266-484]	1	485	1174	65.57	9.28	CRO_T021936	369	146.747	2.73768e-40	69.72	-1	24	341	0	124	232
comp609_c0_seq1 len=552 path=[686214:0-551]	1	552	1507	98.91	12.08	CRO_T019670	800	312.768	2.06466e-98	84.07	3	3	548	0	663	844
comp626_c0_seq1 len=524 path=[699727:0-323 709064:324-324 709069:325-523]	1	524	468	81.87	30.98	CRO_T025831	329	131.339	5.75533e-36	45.21	-3	61	489	0	11	155
comp639_c0_seq1 len=606 path=[698909:0-605]	1	606	1174	51.98	9.11	CRO_T005696	379	150.599	4.89646e-41	64.49	1	292	606	0	768	874
comp651_c0_seq1 len=303 path=[715131:0-114 718550:115-118 718735:119-302]	1	303	527	100	17.65	CRO_T029537	322	128.642	5.37917e-36	67.65	-1	1	303	0	340	432
comp655_c0_seq1 len=786 path=[732937:0-645 757386:646-785]	1	786	588	67.94	30.27	CRO_T026904	799	312.383	6.48789e-102	83.15	-2	252	785	0	408	585
comp661_c0_seq1 len=430 path=[714040:0-158 717733:159-429]	1	430	313	57.91	27.8	CRO_T009480	143	59.6918	3.09041e-11	36.78	-3	174	422	0	59	145
comp662_c0_seq1 len=1108 path=[714581:0-1107]	1	1108	408	99.91	90.2	CRO_T018535	1622	629.402	0	83.24	1	1	1107	0	28	395
comp664_c0_seq1 len=897 path=[756133:0-31 717276:32-63 717998:64-896]	1	897	474	23.75	14.98	CRO_T014800	161	66.6254	2.06426e-23	46.48	-3	464	676	0	245	315
comp667_c0_seq1 len=472 path=[730155:0-471]	1	472	112	68.64	96.43	CRO_T033802	370	147.132	4.1537e-45	62.04	1	64	387	0	1	108
comp669_c0_seq1 len=413 path=[729802:0-412]	1	413	700	76.27	15	CRO_T032668	511	201.445	4.76352e-61	92.38	1	97	411	0	384	488
comp677_c0_seq1 len=627 path=[727407:0-454 743167:455-626]	1	627	725	99.52	28.69	CRO_T005586	927	361.688	1.88643e-120	79.81	-2	3	626	0	94	301
comp678_c0_seq1 len=460 path=[729067:0-459]	1	460	970	91.96	14.54	CRO_T004913	619	243.047	5.20943e-75	85.82	-2	1	423	0	98	238
comp688_c0_seq1 len=314 path=[745004:0-313]	1	314	755	84.08	12.05	CRO_T028889	182	74.7146	2.29403e-16	60.44	1	1	264	0	256	346
comp689_c0_seq1 len=523 path=[756839:0-522]	1	523	550	70.55	22.36	CRO_T020922	461	182.185	1.07434e-61	67.48	1	1	369	0	93	215
comp692_c0_seq1 len=360 path=[750930:0-359]	1	360	462	99.17	25.76	CRO_T030697	508	200.29	1.79821e-62	84.87	-2	3	359	0	166	284
comp692_c1_seq1 len=218 path=[759721:0-217]	1	218	462	99.08	15.58	CRO_T030697	329	131.339	1.58935e-37	84.72	3	3	218	0	88	159
comp693_c0_seq1 len=754 path=[757072:0-753]	1	754	1485	92.31	15.62	CRO_T025572	736	288.115	1.74992e-88	66.81	3	3	698	0	758	989
comp697_c0_seq1 len=379 path=[797322:0-378]	1	379	589	98.15	20.03	CRO_T029729	212	86.2705	4.00251e-20	46.32	-3	3	374	0	325	442
comp697_c1_seq1 len=594 path=[766558:0-593]	1	594	589	48.99	16.64	CRO_T029729	399	158.303	6.68013e-45	80.61	-1	295	585	0	436	533
comp705_c0_seq1 len=582 path=[798435:0-581]	1	582	249	93.3	82.73	CRO_T029259	357	142.124	5.03317e-41	53.77	3	39	581	0	1	206
comp708_c0_seq1 len=385 path=[758737:0-384]	1	385	1010	90.39	13.37	CRO_T029918	262	105.531	1.33838e-26	56.3	3	27	374	0	806	940
comp710_c0_seq1 len=1012 path=[759119:0-1011]	1	1012	270	69.37	88.89	CRO_T002216	749	293.123	2.13327e-97	70.61	-3	3	704	0	25	264
comp729_c0_seq1 len=534 path=[772997:0-533]	1	534	408	79.21	34.56	CRO_T033139	275	110.538	1.35772e-28	35.92	-1	97	519	0	241	381
comp730_c0_seq1 len=807 path=[799354:0-192 825119:193-223 805885:224-806]	1	807	479	87.36	43.01	CRO_T022303	348	138.658	2.63863e-37	41.84	2	101	805	0	244	449
comp735_c0_seq1 len=243 path=[788439:0-181 782890:182-242]	1	243	1002	37.04	3.09	CRO_T002005	128	53.9138	1.74813e-09	70.97	-1	1	90	0	805	835
comp735_c0_seq2 len=244 path=[788439:0-181 794668:182-243]	1	244	1002	36.89	3.09	CRO_T002005	128	53.9138	2.2502e-09	70.97	-2	1	90	0	805	835
comp742_c0_seq1 len=323 path=[793409:0-322]	1	323	1088	91.95	9.38	CRO_T025661	272	109.383	3.31883e-28	48.04	2	2	298	0	663	764
comp748_c0_seq1 len=365 path=[794154:0-364]	1	365	658	71.51	13.22	CRO_T026783	404	160.229	1.04288e-46	89.66	-1	105	365	0	572	658
comp757_c0_seq1 len=237 path=[804680:0-60 805745:61-236]	1	237	435	98.73	17.93	CRO_T008889	314	125.561	1.96736e-35	74.36	3	3	236	0	155	232
comp762_c0_seq1 len=1141 path=[831619:0-1140]	1	1141	956	95.97	39.85	CRO_T018768	1098	427.557	1.31141e-140	62.94	1	1	1095	0	239	619
comp763_c0_seq1 len=560 path=[806649:0-492 816235:493-517 816879:518-559]	1	560	712	58.39	15.31	CRO_T021249	476	187.963	2.13785e-55	80.73	-1	231	557	0	604	712
comp767_c0_seq1 len=618 path=[809812:0-617]	1	618	476	70.39	30.25	CRO_T029957	468	184.882	4.68804e-55	70.34	3	15	449	0	323	466
comp775_c0_seq1 len=507 path=[850753:0-506]	1	507	162	93.49	97.53	CRO_T021799	461	182.185	4.90432e-58	63.29	-1	7	480	0	1	158
comp776_c0_seq1 len=579 path=[832935:0-578]	1	579	451	99.48	42.57	CRO_T009347	597	234.572	1.65551e-74	62.24	-3	2	577	0	149	340
comp780_c0_seq1 len=255 path=[824174:0-254]	1	255	671	98.82	14.61	CRO_T006722	409	162.155	6.73481e-48	82.65	-2	3	254	0	56	153
comp784_c0_seq1 len=464 path=[823382:0-463]	1	464	1403	93.75	10.48	CRO_T017726	614	241.121	1.6506e-73	80.27	2	2	436	0	1256	1402
comp785_c0_seq1 len=390 path=[831340:0-389]	1	390	381	99.23	37.01	CRO_T009078	289	115.931	2.68041e-31	53.19	-3	2	388	0	74	214
comp791_c0_seq1 len=655 path=[840786:0-411 848667:412-654]	1	655	481	65.04	29.52	CRO_T001918	652	255.758	5.37463e-82	85.21	-1	230	655	0	340	481
comp791_c0_seq2 len=461 path=[840786:0-411 853589:412-460]	1	461	481	39.7	12.68	CRO_T001918	250	100.908	2.90654e-25	73.77	-2	230	412	0	421	481
comp794_c0_seq1 len=788 path=[844740:0-787]	1	788	679	94.8	40.8	CRO_T015002	602	236.498	3.33276e-72	65.7	2	2	748	0	131	407
comp802_c0_seq1 len=412 path=[847302:0-411]	1	412	650	96.84	20.31	CRO_T029255	238	96.2857	1.74295e-23	32.84	1	1	399	0	195	326
comp813_c0_seq1 len=269 path=[863158:0-64 858406:65-67 857704:68-268]	1	269	889	88.1	8.55	CRO_T023183	183	75.0998	1.51699e-16	48.1	3	3	239	0	746	821
comp819_c0_seq1 len=299 path=[860552:0-298]	1	299	226	84.28	38.94	CRO_T009948	178	73.1738	7.30851e-17	40.91	-3	10	261	0	51	138
comp822_c0_seq1 len=423 path=[872892:0-289 883830:290-422]	1	423	407	74.47	26.04	CRO_T031340	208	84.7297	8.53614e-20	41.28	3	9	323	0	91	196
comp822_c0_seq2 len=217 path=[888086:0-83 883830:84-216]	1	217	289	51.15	12.8	CRO_T019796	115	48.9062	3.24062e-08	51.35	3	105	215	0	26	62
comp824_c0_seq1 len=581 path=[896882:0-580]	1	581	883	99.66	21.86	CRO_T004457	952	371.318	7.42115e-123	87.56	-3	1	579	0	479	671
comp825_c0_seq1 len=496 path=[869252:0-472 879273:473-495]	1	496	727	99.19	22.56	CRO_T000224	773	302.368	2.6887e-98	86.59	2	2	493	0	174	337
comp832_c0_seq1 len=662 path=[888120:0-274 897620:275-661]	1	662	2458	74.32	6.75	CRO_T029478	613	240.736	7.1775e-72	72.89	2	170	661	0	1270	1435
comp832_c0_seq2 len=455 path=[913220:0-67 897620:68-454]	1	455	2458	86.37	5.33	CRO_T029478	531	209.149	6.85e-62	74.81	2	62	454	0	1305	1435
comp842_c0_seq1 len=420 path=[877272:0-419]	1	420	470	73.57	22.13	CRO_T008439	456	180.259	1.72627e-54	81.73	2	2	310	0	352	455
comp851_c0_seq1 len=703 path=[910191:0-621 942401:622-702]	1	703	394	87.48	57.87	CRO_T004330	849	331.643	2.39213e-112	70.61	2	26	640	0	107	334
comp851_c0_seq2 len=876 path=[910191:0-621 932193:622-875]	1	876	394	71.58	58.38	CRO_T004330	858	335.109	9.57137e-113	71.12	2	26	652	0	107	336
comp866_c0_seq1 len=247 path=[895738:0-246]	1	247	386	98.38	20.98	CRO_T011929	407	161.384	5.50389e-49	92.59	-3	3	245	0	150	230
comp871_c0_seq1 len=271 path=[896867:0-270]	1	271	1622	97.42	5.49	CRO_T024590	222	90.1225	1.02054e-21	57.3	3	3	266	0	538	626
comp875_c0_seq1 len=222 path=[902787:0-221]	1	222	124	98.65	58.87	CRO_T031974	304	121.709	2.13328e-36	72.6	-3	2	220	0	31	103
comp876_c0_seq1 len=366 path=[906392:0-365]	1	366	246	67.21	33.74	CRO_T008908	200	81.6481	1.78639e-19	60.24	3	120	365	0	161	243
comp879_c0_seq1 len=514 path=[911028:0-513]	1	514	1985	99.81	8.61	CRO_T019951	696	272.707	6.60857e-84	83.63	2	2	514	0	996	1166
comp881_c0_seq1 len=318 path=[900350:0-317]	1	318	609	99.06	17.24	CRO_T000043	485	191.43	2.34847e-58	85.71	2	2	316	0	97	201
comp884_c0_seq1 len=242 path=[904609:0-241]	1	242	577	97.93	13.69	CRO_T012680	353	140.584	1.67291e-40	82.28	2	5	241	0	118	196
comp886_c0_seq1 len=761 path=[907446:0-760]	1	761	427	72.14	41.69	CRO_T032988	626	245.743	3.79808e-78	77.05	-3	1	549	0	1	178
comp895_c0_seq1 len=228 path=[912263:0-227]	1	228	296	98.68	25.34	CRO_T007401	322	128.642	2.14103e-37	80	-3	2	226	0	198	272
comp896_c0_seq1 len=610 path=[930998:0-609]	1	610	1425	95.9	13.96	CRO_T017084	744	291.197	1.75235e-90	74.37	1	1	585	0	736	934
comp916_c0_seq1 len=477 path=[947786:0-476]	1	477	657	43.4	10.5	CRO_T020403	242	97.8265	1.20484e-23	65.22	-1	1	207	0	1	69
comp917_c0_seq1 len=801 path=[955179:0-276 964068:277-800]	1	801	499	33.33	17.84	CRO_T025940	418	165.622	5.38505e-47	93.26	-3	2	268	0	1	89
comp917_c0_seq2 len=678 path=[985354:0-153 964068:154-677]	1	678	745	49.12	11.41	CRO_T030809	216	87.8113	1.45112e-19	42.34	-3	143	475	0	12	96
comp932_c0_seq1 len=211 path=[949036:0-210]	1	211	340	99.53	20.59	CRO_T024243	285	114.39	8.67389e-32	72.86	-2	1	210	0	49	118
comp932_c1_seq1 len=252 path=[939691:0-251]	1	252	340	100	24.71	CRO_T024243	372	147.902	4.01809e-44	77.38	-1	1	252	0	115	198
comp937_c0_seq1 len=371 path=[943303:0-370]	1	371	1427	99.46	8.62	CRO_T021711	433	171.4	1.77976e-49	89.43	3	3	371	0	860	982
comp938_c0_seq1 len=215 path=[947438:0-214]	1	215	319	99.07	22.26	CRO_T033696	273	109.768	3.24092e-30	83.1	2	2	214	0	223	293
comp938_c1_seq1 len=386 path=[958830:0-385]	1	386	318	99.48	43.4	CRO_T030395	589	231.491	5.68696e-76	83.33	1	1	384	0	90	227
comp941_c0_seq1 len=225 path=[947554:0-70 950447:71-73 950559:74-224]	1	225	347	29.33	6.34	CRO_T021801	127	53.5286	1.08586e-09	95.45	3	3	68	0	326	347
comp953_c1_seq1 len=244 path=[961726:0-243]	1	244	288	99.59	28.12	CRO_T022757	374	148.673	5.06788e-45	81.48	2	2	244	0	203	283
comp960_c0_seq1 len=459 path=[964003:0-458]	1	459	212	25.49	18.4	CRO_T030992	179	73.559	2.37607e-16	76.92	-3	2	118	0	119	157
comp960_c1_seq1 len=236 path=[981035:0-235]	1	236	312	57.2	14.1	CRO_T030274	190	77.7962	1.19335e-18	77.78	3	3	137	0	240	283
comp967_c0_seq1 len=489 path=[976963:0-488]	1	489	977	100	16.89	CRO_T003719	384	152.525	1.9033e-42	53.33	1	1	489	0	415	579
comp970_c0_seq1 len=332 path=[981068:0-331]	1	332	980	85.84	13.67	CRO_T000370	340	135.576	2.09056e-37	55.22	-1	3	287	0	9	142
comp972_c0_seq1 len=860 path=[1004607:0-859]	1	860	533	54.77	29.27	CRO_T003824	637	249.98	1.92891e-97	84.71	-2	338	808	0	1	156
comp985_c0_seq1 len=584 path=[983721:0-583]	1	584	523	84.25	30.98	CRO_T016090	594	233.417	2.54903e-73	67.68	2	2	493	0	361	522
comp992_c0_seq1 len=485 path=[989912:0-484]	1	485	583	89.07	25.9	CRO_T002154	509	200.675	4.90723e-61	70.86	-2	8	439	0	3	153
comp1000_c0_seq1 len=232 path=[1007042:0-100 996431:101-231]	1	232	225	63.36	21.78	CRO_T009608	163	67.3958	4.67676e-15	61.22	1	1	147	0	115	163
comp1000_c0_seq2 len=262 path=[993787:0-130 996431:131-261]	1	262	225	67.56	26.22	CRO_T009608	261	105.145	8.73717e-29	81.36	1	1	177	0	105	163
comp1001_c0_seq1 len=379 path=[1009189:0-80 1002631:81-378]	1	379	213	75.99	45.54	CRO_T022062	156	64.6994	1.29004e-13	38.14	3	3	290	0	84	180
comp1006_c0_seq1 len=635 path=[1001327:0-212 1010330:213-280 1012925:281-634]	1	635	1395	86.46	13.48	CRO_T013475	821	320.857	4.79345e-101	82.98	1	85	633	0	29	216
comp1006_c0_seq2 len=650 path=[1001327:0-212 1056413:213-295 1012925:296-649]	1	650	1395	86.77	13.48	CRO_T013475	913	356.295	1.30156e-113	95.21	1	85	648	0	29	216
comp1028_c0_seq1 len=202 path=[1026699:0-201]	1	202	398	77.23	13.07	CRO_T033151	249	100.523	9.37815e-27	90.38	2	5	160	0	44	95
comp1035_c0_seq1 len=215 path=[1140241:0-214]	1	215	345	85.12	17.97	CRO_T023241	186	76.2554	6.65338e-18	58.06	3	3	185	0	284	345
comp1035_c1_seq1 len=480 path=[1114429:0-479]	1	480	345	98.75	54.49	CRO_T023241	610	239.58	3.05578e-78	65.08	2	2	475	0	98	285
comp1044_c0_seq1 len=624 path=[1038704:0-442 1049953:443-489 1051112:490-623]	1	624	358	96.15	55.87	CRO_T028235	735	287.73	5.08425e-96	69	-3	11	610	0	154	353
comp1046_c0_seq1 len=334 path=[1034441:0-333]	1	334	442	60.18	15.16	CRO_T008353	115	48.9062	9.31912e-14	34.33	-2	46	246	0	99	165
comp1048_c0_seq1 len=278 path=[1031054:0-140 1033854:141-277]	1	278	340	44.24	12.06	CRO_T021378	118	50.0618	2.81767e-08	56.1	-3	145	267	0	231	271
comp1051_c1_seq1 len=554 path=[1045429:0-553]	1	554	942	96.39	19.53	CRO_T015177	342	136.346	1.80442e-36	41.08	3	21	554	0	68	251
comp1055_c0_seq1 len=509 path=[1081255:0-508]	1	509	1130	99.61	13.98	CRO_T007845	516	203.371	3.60833e-60	64.16	-2	2	508	0	143	300
comp1059_c0_seq1 len=527 path=[1051087:0-212 1046281:213-526]	1	527	1031	99.62	16.97	CRO_T008009	718	281.182	3.41429e-88	77.14	3	3	527	0	569	743
comp1067_c0_seq1 len=588 path=[1088351:0-205 1074172:206-587]	1	588	474	60.71	25.11	CRO_T022851	481	189.889	3.22592e-57	77.31	-1	232	588	0	356	474
comp1067_c0_seq2 len=522 path=[1069596:0-139 1074172:140-521]	1	522	474	68.39	25.11	CRO_T022851	482	190.274	1.2652e-57	77.31	-1	166	522	0	356	474
comp1090_c0_seq1 len=1081 path=[1133098:0-708 1168900:709-1080]	1	1081	481	47.46	38.67	CRO_T001918	561	220.705	1.66844e-66	63.98	3	45	557	0	1	186
comp1090_c0_seq2 len=1161 path=[1133098:0-708 1192214:709-788 1168900:789-1160]	1	1161	481	44.19	38.67	CRO_T001918	561	220.705	3.65026e-66	63.98	3	45	557	0	1	186
comp1103_c0_seq1 len=207 path=[1075748:0-206]	1	207	313	100	22.04	CRO_T006778	262	105.531	1.14907e-28	65.22	1	1	207	0	197	265
comp1107_c0_seq1 len=253 path=[1082892:0-252]	1	253	1488	83	4.7	CRO_T029050	356	141.739	9.22562e-40	94.29	2	2	211	0	1354	1423
comp1108_c0_seq1 len=228 path=[1100423:0-227]	1	228	732	84.21	8.74	CRO_T026202	199	81.2629	4.49618e-19	62.5	2	14	205	0	358	421
comp1108_c1_seq1 len=591 path=[1081739:0-590]	1	591	732	67.01	18.03	CRO_T026202	569	223.787	3.76665e-68	76.52	3	3	398	0	159	290
comp1128_c0_seq1 len=490 path=[1101745:0-489]	1	490	295	97.35	62.37	CRO_T028407	459	181.415	3.99109e-56	60.87	3	3	479	0	80	263
comp1129_c1_seq1 len=795 path=[1108648:0-794]	1	795	614	80.38	34.2	CRO_T010069	580	228.024	1.89574e-69	83.57	-3	2	640	0	1	210
comp1130_c0_seq1 len=418 path=[1102416:0-417]	1	418	134	76.08	79.85	CRO_T006192	440	174.096	1.14246e-55	78.5	3	99	416	0	4	110
comp1135_c0_seq1 len=348 path=[1110562:0-347]	1	348	241	84.48	32.78	CRO_T014350	159	65.855	4.35164e-14	41.58	1	55	348	0	1	79
comp1139_c0_seq1 len=481 path=[1112629:0-480]	1	481	698	67.36	15.47	CRO_T025536	446	176.407	1.17059e-51	81.65	-1	89	412	0	398	505
comp1143_c0_seq1 len=201 path=[1109766:0-200]	1	201	992	98.51	6.65	CRO_T004005	233	94.3597	1.43694e-23	63.64	-3	2	199	0	667	732
comp1145_c0_seq1 len=211 path=[1107378:0-57 1113812:58-210]	1	211	310	99.53	12.58	CRO_T033327	112	47.7506	7.92272e-08	42.47	-1	2	211	0	167	205
comp1148_c0_seq1 len=568 path=[1157048:0-110 1113873:111-567]	1	568	336	40.14	22.62	CRO_T002151	157	65.0846	1.35002e-12	39.47	-2	175	402	0	259	334
comp1157_c0_seq2 len=1096 path=[1150265:0-103 1116742:104-1095]	1	1096	402	93.34	74.88	CRO_T007207	1240	482.256	3.86782e-169	75.07	2	74	1096	0	28	328
comp1159_c0_seq1 len=1006 path=[1120310:0-1005]	1	1006	1300	99.6	25.69	CRO_T019130	1342	521.546	5.4173e-174	86.53	-1	2	1003	0	303	636
comp1166_c0_seq1 len=213 path=[1144409:0-212]	1	213	436	92.96	15.37	CRO_T020060	203	82.8037	5.27081e-20	64.18	2	2	199	0	361	427
comp1166_c1_seq1 len=398 path=[1133247:0-397]	1	398	436	94.22	31.88	CRO_T020060	393	155.992	9.69138e-46	58.27	2	20	394	0	227	365
comp1171_c0_seq1 len=673 path=[1126411:0-672]	1	673	402	65.97	24.63	CRO_T004830	370	147.132	3.41607e-41	50.68	-1	2	445	0	48	146
comp1196_c0_seq1 len=669 path=[1207924:0-668]	1	669	445	66.82	30.34	CRO_T007322	609	239.195	6.96542e-76	75.84	1	1	447	0	182	316
comp1208_c0_seq1 len=539 path=[1169198:0-538]	1	539	355	92.95	47.04	CRO_T026532	622	244.202	1.27293e-79	76.65	1	1	501	0	184	350
comp1227_c0_seq1 len=366 path=[1185063:0-365]	1	366	157	56.56	43.95	CRO_T026656	265	106.686	1.86458e-29	75.36	-1	1	207	0	17	85
comp1228_c0_seq1 len=328 path=[1185278:0-327]	1	328	408	96.04	16.67	CRO_T030623	225	91.2781	1.11019e-22	49.52	3	3	317	0	110	177
comp1230_c0_seq1 len=352 path=[1186334:0-351]	1	352	2264	98.86	5.12	CRO_T018165	349	139.043	4.23636e-38	56.9	-3	3	350	0	1312	1427
comp1233_c0_seq1 len=835 path=[1197811:0-453 1209942:454-834]	1	835	757	99.88	36.86	CRO_T033008	1051	409.453	2.18459e-137	70.97	2	2	835	0	3	281
comp1233_c0_seq2 len=444 path=[1218473:0-62 1209942:63-443]	1	444	697	85.14	18.08	CRO_T000163	578	227.254	1.83593e-70	78.57	1	64	441	0	79	204
comp1238_c0_seq1 len=217 path=[1183117:0-216]	1	217	626	95.39	11.02	CRO_T004963	181	74.3294	1.19863e-16	46.38	2	5	211	0	413	481
comp1248_c0_seq1 len=203 path=[1199990:0-202]	1	203	1233	99.01	5.43	CRO_T008460	260	104.76	3.4548e-27	71.64	3	3	203	0	743	809
comp1250_c0_seq1 len=713 path=[1210832:0-712]	1	713	926	67.74	17.28	CRO_T015336	568	223.402	8.23148e-67	88.82	3	6	488	0	167	326
comp1268_c0_seq1 len=334 path=[1212907:0-265 1219631:266-299 1219631:300-333]	1	334	794	86.23	12.72	CRO_T008998	285	114.39	4.20261e-30	65.05	3	3	290	0	525	625
comp1271_c0_seq1 len=289 path=[1215178:0-133 1212125:134-288]	1	289	1021	99.65	9.3	CRO_T021455	336	134.035	5.17822e-37	68.75	-2	1	288	0	170	264
comp1278_c0_seq1 len=580 path=[1212327:0-579]	1	580	163	84.31	100	CRO_T027532	743	290.812	3.05917e-100	85.89	-3	3	491	0	1	163
comp1280_c0_seq1 len=838 path=[1212662:0-837]	1	838	423	69.45	48.46	CRO_T007513	303	121.324	3.25616e-31	42.86	-3	252	833	0	157	361
comp1289_c0_seq1 len=380 path=[1230549:0-121 1233506:122-379]	1	380	493	96.32	24.75	CRO_T009625	500	197.208	7.27614e-61	73.77	2	2	367	0	372	493
comp1289_c0_seq2 len=210 path=[1230549:0-121 1239147:122-209]	1	210	493	80	12.37	CRO_T009625	141	58.9214	2.08387e-11	48.44	2	2	169	0	372	432
comp1292_c0_seq1 len=323 path=[1229816:0-322]	1	323	2345	99.38	4.61	CRO_T027841	440	174.096	1.88336e-50	78.7	-1	3	323	0	1111	1218
comp1297_c0_seq1 len=377 path=[1230721:0-376]	1	377	433	75.6	22.86	CRO_T021142	240	97.0561	1.7977e-24	59.05	3	93	377	0	69	167
comp1299_c0_seq1 len=253 path=[1223809:0-252]	1	253	405	60.47	12.59	CRO_T020546	137	57.3806	6.81843e-11	66.67	-3	3	155	0	32	82
comp1300_c0_seq1 len=484 path=[1227150:0-483]	1	484	130	26.65	33.08	CRO_T029336	185	75.8702	1.20429e-17	81.4	-2	1	129	0	24	66
comp1301_c0_seq1 len=568 path=[1242093:0-107 1245432:108-123 1245912:124-567]	1	568	967	99.82	19.65	CRO_T023789	546	214.927	1.69833e-64	68.42	2	2	568	0	453	642
comp1308_c0_seq1 len=922 path=[1234871:0-921]	1	922	681	82	37	CRO_T004916	905	353.214	5.4272e-116	80.95	3	3	758	0	430	681
comp1325_c0_seq1 len=681 path=[1261259:0-680]	1	681	803	98.68	27.9	CRO_T023958	815	318.546	8.22208e-103	67.41	-1	10	681	0	36	259
comp1326_c0_seq1 len=232 path=[1253581:0-231]	1	232	612	64.66	8.17	CRO_T020814	218	88.5817	1.01179e-21	80	3	3	152	0	563	612
comp1331_c0_seq1 len=282 path=[1259960:0-281]	1	282	191	78.72	38.74	CRO_T010322	306	122.479	1.04251e-35	79.73	-3	44	265	0	111	184
comp1332_c0_seq1 len=453 path=[1262436:0-452]	1	453	152	98.01	94.08	CRO_T007474	523	206.068	8.23471e-68	72	1	1	444	0	10	152
comp1334_c0_seq2 len=311 path=[1255204:0-78 1270950:79-310]	1	311	289	79.1	28.03	CRO_T009473	177	72.7886	1.90853e-16	45.12	1	19	264	0	206	286
comp1357_c0_seq1 len=786 path=[1288563:0-495 1301046:496-785]	1	786	288	82.44	69.1	CRO_T011013	636	249.595	3.51026e-81	61.33	-3	98	745	0	1	199
comp1378_c0_seq1 len=464 path=[1278087:0-243 1284164:244-244 1284168:245-378 1287433:379-463]	1	464	283	52.37	27.92	CRO_T009153	186	76.2554	3.85303e-17	43.21	-3	4	246	0	25	103
comp1386_c0_seq1 len=880 path=[1284955:0-879]	1	880	308	98.86	93.83	CRO_T009937	1084	422.165	3.58232e-148	68.97	2	11	880	0	8	296
comp1392_c0_seq1 len=285 path=[1300306:0-74 1303590:75-284]	1	285	1147	98.95	8.89	CRO_T024009	281	112.849	1.6301e-29	53.92	1	1	282	0	528	629
comp1393_c0_seq1 len=1554 path=[1290980:0-1502 1319509:1503-1553]	1	1554	691	92.08	59.33	CRO_T017657	855	333.954	2.27372e-105	47.41	-3	122	1552	0	270	679
comp1421_c0_seq1 len=884 path=[1311371:0-883]	1	884	645	60.41	35.66	CRO_T030626	395	156.762	5.16136e-43	56.47	1	10	543	0	137	366
comp1430_c0_seq1 len=456 path=[1332101:0-455]	1	456	133	71.05	81.2	CRO_T025929	184	75.485	1.6166e-17	56.41	2	14	337	0	26	133
comp1434_c0_seq1 len=626 path=[1334806:0-114 1338033:115-625]	1	626	863	68.05	16.45	CRO_T024908	617	242.276	3.90706e-74	80.28	1	37	462	0	719	860
comp1444_c0_seq1 len=494 path=[1337916:0-106 1340972:107-493]	1	494	141	64.37	78.01	CRO_T024111	180	73.9442	9.43422e-17	41.96	1	16	333	0	29	138
comp1448_c0_seq2 len=995 path=[1330650:0-152 1333712:153-994]	1	995	511	46.13	27.2	CRO_T012670	628	246.514	2.30042e-76	74.51	2	155	613	0	331	469
comp1451_c0_seq1 len=593 path=[1343674:0-592]	1	593	437	98.65	49.43	CRO_T009969	890	347.436	1.32038e-118	77.78	2	2	586	0	65	280
comp1502_c0_seq1 len=267 path=[1370894:0-266]	1	267	628	98.88	14.01	CRO_T026699	390	154.836	2.17591e-45	79.55	3	3	266	0	365	452
comp1520_c0_seq1 len=759 path=[1396136:0-758]	1	759	482	67.98	35.68	CRO_T019642	669	262.307	3.20898e-107	77.91	2	2	517	0	204	375
comp1523_c0_seq1 len=421 path=[1391936:0-420]	1	421	577	98.34	24.44	CRO_T024742	572	224.942	1.51037e-70	81.56	-3	6	419	0	321	461
comp1528_c0_seq1 len=345 path=[1391653:0-344]	1	345	583	62.61	12.18	CRO_T012706	216	87.8113	6.35127e-21	59.72	-2	54	269	0	29	99
comp1537_c0_seq1 len=400 path=[1386549:0-399]	1	400	371	99.75	41.24	CRO_T011789	378	150.214	5.37581e-44	51.3	1	1	399	0	153	305
comp1542_c0_seq1 len=1441 path=[1389571:0-1352 1423553:1353-1440]	1	1441	1004	99.93	47.81	CRO_T032190	2031	786.949	0	90.02	2	2	1441	0	9	488
comp1574_c0_seq1 len=920 path=[1427692:0-919]	1	920	327	84.46	80.12	CRO_T022404	1080	420.624	5.48033e-147	76.81	1	139	915	0	1	262
comp1575_c0_seq1 len=222 path=[1417962:0-221]	1	222	479	90.54	14.2	CRO_T022303	113	48.1358	9.78e-08	40.58	2	2	202	0	217	284
comp1583_c0_seq1 len=481 path=[1416162:0-342 1424128:343-480]	1	481	785	34.93	7.52	CRO_T003997	105	45.0542	5.48601e-06	37.29	-2	55	222	0	2	60
comp1602_c0_seq1 len=325 path=[1440039:0-228 1444143:229-324]	1	325	587	99.69	18.74	CRO_T002808	458	181.03	1.60191e-54	79.09	1	1	324	0	13	122
comp1618_c0_seq2 len=770 path=[1459298:0-308 1464681:309-315 1464814:316-769]	1	770	366	79.87	56.28	CRO_T011605	211	85.8853	2.09156e-19	30.14	-2	155	769	0	143	348
comp1623_c0_seq1 len=941 path=[1446565:0-707 1474920:708-940]	1	941	524	83.21	50.19	CRO_T026852	555	218.394	7.98161e-66	57.25	2	131	913	0	258	520
comp1626_c0_seq1 len=997 path=[1467767:0-996]	1	997	385	90.87	76.62	CRO_T023594	990	385.956	4.24524e-132	65.89	3	90	995	0	2	296
comp1630_c0_seq2 len=1045 path=[1476011:0-1007 1455334:1008-1044]	1	1045	1320	45.07	13.33	CRO_T025750	514	202.601	4.1649e-57	69.32	-3	87	557	0	1026	1201
comp1642_c0_seq1 len=493 path=[1461897:0-492]	1	493	357	99.19	45.66	CRO_T007376	642	251.906	7.64031e-83	77.91	-3	3	491	0	172	334
comp1647_c0_seq1 len=1718 path=[1530175:0-553 1585137:554-1717]	1	1718	978	74.21	43.46	CRO_T001600	1976	765.763	0	88.47	2	383	1657	0	554	978
comp1654_c0_seq1 len=748 path=[1509857:0-747]	1	748	388	99.87	62.11	CRO_T024774	674	264.233	7.19629e-86	60.64	-1	2	748	0	22	262
comp1656_c0_seq1 len=938 path=[1506795:0-937]	1	938	229	69.08	94.32	CRO_T000376	656	257.299	2.56063e-84	82.49	-2	215	862	0	14	229
comp1661_c0_seq1 len=262 path=[1484555:0-261]	1	262	405	95.04	21.23	CRO_T009593	237	95.9005	9.95094e-25	61.63	-2	1	249	0	9	94
comp1668_c0_seq1 len=223 path=[1491286:0-113 1494646:114-222]	1	223	515	79.37	11.46	CRO_T021228	196	80.1073	8.05093e-19	74.58	-1	2	178	0	53	111
comp1669_c0_seq1 len=451 path=[1493781:0-450]	1	451	708	79.16	15.68	CRO_T031368	125	52.7582	1.46099e-08	38.84	1	61	417	0	315	425
comp1671_c0_seq1 len=827 path=[1487158:0-826]	1	827	517	86.34	46.03	CRO_T012889	1024	399.053	2.04116e-136	79.41	3	3	716	0	280	517
comp1672_c0_seq1 len=513 path=[1496292:0-512]	1	513	1040	88.3	14.33	CRO_T023943	395	156.762	7.83345e-44	58.33	1	61	513	0	1	149
comp1675_c0_seq1 len=539 path=[1515213:0-51 1517225:52-52 1517350:53-538]	1	539	416	60.67	26.92	CRO_T028886	433	171.4	6.8485e-51	79.46	1	7	333	0	121	232
comp1677_c0_seq1 len=914 path=[1506281:0-913]	1	914	403	73.85	55.83	CRO_T008603	1003	390.963	2.50864e-134	88.89	-1	240	914	0	173	397
comp1678_c0_seq1 len=351 path=[1502868:0-350]	1	351	264	65.81	32.58	CRO_T013803	210	85.5001	7.12772e-21	59.77	2	2	232	0	179	264
comp1680_c0_seq1 len=479 path=[1492745:0-478]	1	479	613	97.7	25.77	CRO_T004997	409	162.155	8.69904e-47	50.63	-2	5	472	0	16	173
comp1689_c0_seq1 len=987 path=[1502277:0-780 1536453:781-986]	1	987	320	46.81	45.31	CRO_T015337	381	151.369	3.09122e-42	68.79	3	3	464	0	176	320
comp1691_c0_seq1 len=1178 path=[1582524:0-1177]	1	1178	931	98.05	41.03	CRO_T002175	1896	734.947	0	90.91	3	21	1175	0	115	496
comp1697_c0_seq1 len=1225 path=[1504727:0-454 1517948:455-1224]	1	1225	373	30.12	32.71	CRO_T019418	442	174.866	3.62409e-93	64.23	-2	475	843	0	137	258
comp1697_c0_seq2 len=1325 path=[1504727:0-454 1515859:455-554 1517948:555-1324]	1	1325	373	56.83	56.03	CRO_T019418	699	273.863	4.26446e-92	53.57	-2	191	943	0	137	345
comp1704_c0_seq1 len=980 path=[1529426:0-979]	1	980	230	68.57	94.35	CRO_T025375	492	194.126	1.54923e-59	65.5	-3	256	927	0	7	223
comp1706_c0_seq1 len=488 path=[1515901:0-487]	1	488	665	80.53	19.25	CRO_T000457	185	75.8702	4.01463e-16	34.09	1	19	411	0	138	265
comp1708_c0_seq1 len=647 path=[1517940:0-646]	1	647	455	56.57	23.08	CRO_T028630	127	53.5286	2.17151e-08	39.84	2	269	634	0	75	179
comp1725_c0_seq1 len=355 path=[1560897:0-354]	1	355	474	99.72	26.79	CRO_T029174	348	138.658	2.36484e-39	55.04	-2	1	354	0	18	144
comp1727_c0_seq1 len=341 path=[1548906:0-216 1556772:217-340]	1	341	432	99.41	26.16	CRO_T025455	563	221.476	4.9623e-71	87.61	-1	3	341	0	162	274
comp1731_c0_seq1 len=319 path=[1549922:0-318]	1	319	124	45.14	38.71	CRO_T010655	161	66.6254	8.33409e-15	66.67	1	175	318	0	24	71
comp1733_c0_seq2 len=388 path=[1540681:0-110 1544775:111-387]	1	388	157	63.4	52.23	CRO_T002832	244	98.5969	2.47192e-26	56.1	3	111	356	0	1	82
comp1735_c0_seq1 len=330 path=[1553985:0-329]	1	330	200	99.09	54.5	CRO_T024772	476	187.963	1.07744e-60	90.83	-1	4	330	0	36	144
comp1737_c0_seq1 len=729 path=[1563181:0-728]	1	729	664	95.88	36.45	CRO_T020188	573	225.328	2.01935e-68	58.85	3	6	704	0	368	609
comp1739_c0_seq1 len=250 path=[1551075:0-249]	1	250	1210	99.6	6.86	CRO_T025885	189	77.411	1.93008e-17	38.55	1	1	249	0	965	1047
comp1745_c0_seq1 len=713 path=[1569594:0-619 1586145:620-712]	1	713	2977	74.89	6.65	CRO_T010304	657	257.684	2.07738e-77	62.31	-3	85	618	0	39	236
comp1750_c0_seq1 len=449 path=[1569118:0-165 1573399:166-448]	1	449	223	56.79	38.12	CRO_T000770	241	97.4413	5.31851e-25	61.18	-1	195	449	0	6	90
comp1762_c0_seq1 len=574 path=[1580098:0-573]	1	574	666	99.83	28.68	CRO_T013981	868	338.961	1.31533e-112	84.29	1	1	573	0	360	550
comp1765_c0_seq1 len=394 path=[1566455:0-393]	1	394	682	99.75	19.21	CRO_T002895	580	228.024	4.12588e-71	83.21	2	2	394	0	20	150
comp1806_c0_seq1 len=569 path=[1603632:0-568]	1	569	673	90.16	25.41	CRO_T023078	685	268.47	1.63687e-85	70.76	-3	49	561	0	503	673
comp1820_c0_seq1 len=390 path=[1597138:0-103 1602228:104-389]	1	390	392	52.31	17.35	CRO_T005264	279	112.079	6.59526e-30	80.88	3	105	308	0	290	357
comp1820_c0_seq2 len=347 path=[1626487:0-60 1602228:61-346]	1	347	392	76.08	22.45	CRO_T005264	369	146.747	8.33278e-43	79.55	2	2	265	0	270	357
comp1832_c0_seq1 len=282 path=[1602051:0-230 1630099:231-281]	1	282	340	76.6	21.18	CRO_T003952	249	100.523	1.7675e-26	86.11	-3	17	232	0	269	340
comp1832_c0_seq2 len=481 path=[1602051:0-230 1608497:231-480]	1	481	340	96.67	45.59	CRO_T003952	650	254.988	2.28096e-84	86.45	-1	17	481	0	186	340
comp1835_c0_seq1 len=263 path=[1603393:0-262]	1	263	556	98.1	15.47	CRO_T028351	429	169.859	6.7885e-51	90.7	2	5	262	0	400	485
comp1849_c0_seq1 len=324 path=[1611328:0-157 1614783:158-158 1614806:159-323]	1	324	803	96.3	12.95	CRO_T023958	441	174.481	1.30607e-51	75	3	12	323	0	263	366
comp1852_c0_seq1 len=215 path=[1611556:0-214]	1	215	447	99.07	15.88	CRO_T012619	337	134.42	1.12609e-38	83.1	3	3	215	0	31	101
comp1939_c0_seq1 len=264 path=[1651971:0-263]	1	264	1218	95.45	7.14	CRO_T005342	237	95.9005	8.06785e-24	49.43	2	5	256	0	217	303
comp1943_c0_seq1 len=568 path=[1650533:0-567]	1	568	376	60.21	32.45	CRO_T029817	143	59.6918	9.46342e-11	46.21	-2	25	366	0	1	122
comp1962_c0_seq1 len=588 path=[1667538:0-125 1669925:126-587]	1	588	868	92.35	24.65	CRO_T013793	712	278.87	8.62277e-88	64.95	1	4	546	0	44	257
comp1966_c0_seq1 len=492 path=[1664370:0-66 1665228:67-491]	1	492	358	72.56	32.96	CRO_T019024	270	108.612	3.00344e-28	62.18	3	135	491	0	11	128
comp1976_c0_seq1 len=917 path=[1662565:0-916]	1	917	472	95.86	61.86	CRO_T011310	1215	472.626	2.24998e-165	78.16	-2	5	883	0	19	310
comp1983_c0_seq1 len=220 path=[1675412:0-140 1679551:141-164 1681289:165-219]	1	220	950	90	6.53	CRO_T026991	147	61.2326	4.59982e-12	48.48	1	19	216	0	465	526
comp2000_c0_seq1 len=228 path=[1677906:0-227]	1	228	488	46.05	6.97	CRO_T026599	104	44.669	1.46908e-06	62.86	3	123	227	0	390	423
comp2006_c0_seq1 len=688 path=[1679747:0-687]	1	688	555	68.46	28.83	CRO_T016224	557	219.164	4.61248e-67	65	2	212	682	0	1	160
comp2036_c0_seq1 len=302 path=[1702524:0-20 1703220:21-301]	1	302	153	94.37	62.09	CRO_T004040	426	168.703	4.61637e-54	82.11	2	17	301	0	20	114
comp2039_c0_seq1 len=338 path=[1716824:0-337]	1	338	552	52.37	11.05	CRO_T021326	211	85.8853	3.36156e-20	73.77	2	2	178	0	492	552
comp2042_c0_seq1 len=738 path=[1735015:0-737]	1	738	1335	98.37	18.5	CRO_T016912	558	219.55	1.85681e-64	54.26	2	8	733	0	270	516
comp2054_c0_seq1 len=276 path=[1717178:0-275]	1	276	287	86.96	27.87	CRO_T010887	234	94.7449	1.43759e-24	65	-3	35	274	0	135	214
comp2055_c0_seq1 len=715 path=[1732188:0-714]	1	715	197	39.86	48.22	CRO_T025216	125	52.7582	1.59537e-08	31.58	2	5	289	0	33	127
comp2059_c0_seq1 len=490 path=[1721360:0-336 1762301:337-350 1736167:351-489]	1	490	438	97.96	39.27	CRO_T010782	400	158.688	3.33452e-46	51.16	3	3	482	0	68	239
comp2066_c0_seq1 len=542 path=[1725781:0-541]	1	542	769	97.97	22.89	CRO_T017776	690	270.396	1.39346e-85	73.45	3	3	533	0	112	287
comp2069_c0_seq1 len=418 path=[1738228:0-417]	1	418	136	47.37	48.53	CRO_T033371	227	92.0485	7.92399e-24	57.58	1	37	234	0	67	132
comp2081_c0_seq1 len=483 path=[1759082:0-482]	1	483	348	93.17	43.1	CRO_T005176	661	259.225	8.11527e-86	76.67	2	2	451	0	199	348
comp2094_c0_seq1 len=244 path=[1769391:0-38 1765312:39-243]	1	244	2044	83.61	3.33	CRO_T021853	289	115.931	1.13262e-30	92.65	-2	40	243	0	315	382
comp2094_c0_seq2 len=315 path=[1761670:0-109 1765312:110-314]	1	315	2044	99.05	6.95	CRO_T021853	417	165.236	1.55551e-47	66.2	-2	3	314	0	315	456
comp2100_c0_seq2 len=1360 path=[1828720:0-170 1758112:171-1359]	1	1360	444	42.79	43.69	CRO_T033465	777	303.908	8.47405e-171	83.51	-2	172	753	0	179	372
comp2109_c0_seq1 len=319 path=[1759777:0-318]	1	319	1105	96.87	9.32	CRO_T025718	240	97.0561	7.01009e-24	48.54	1	10	318	0	312	414
comp2121_c0_seq1 len=423 path=[1778333:0-422]	1	423	412	92.2	31.55	CRO_T001676	490	193.356	5.77927e-60	81.54	2	32	421	0	1	130
comp2128_c0_seq1 len=258 path=[1778520:0-257]	1	258	180	39.53	18.89	CRO_T019758	100	43.1282	2.15105e-06	47.06	2	149	250	0	135	168
comp2133_c0_seq1 len=567 path=[1786255:0-566]	1	567	124	46.56	74.19	CRO_T027731	358	142.51	8.30033e-43	77.17	1	94	357	0	25	116
comp2157_c0_seq1 len=254 path=[1788048:0-253]	1	254	394	95.67	20.56	CRO_T008900	369	146.747	2.71929e-43	87.65	1	1	243	0	314	394
comp2170_c0_seq1 len=203 path=[1794047:0-202]	1	203	501	96.06	12.97	CRO_T027755	227	92.0485	2.69759e-23	64.62	-1	6	200	0	330	394
comp2184_c0_seq1 len=235 path=[1809881:0-171 1816530:172-234]	1	235	664	51.06	6.02	CRO_T014185	214	87.0409	4.76976e-21	87.5	2	2	121	0	622	661
comp2186_c0_seq1 len=206 path=[1804097:0-205]	1	206	234	99.03	29.06	CRO_T028589	291	116.701	2.07562e-33	80.88	-3	1	204	0	132	199
comp2195_c0_seq1 len=460 path=[1811924:0-459]	1	460	222	61.96	42.79	CRO_T021174	344	137.117	5.28781e-40	71.58	1	127	411	0	1	95
comp2199_c0_seq1 len=302 path=[1819469:0-226 1823529:227-301]	1	302	914	99.34	10.94	CRO_T024585	461	182.185	3.22113e-54	87	3	3	302	0	18	117
comp2207_c0_seq1 len=718 path=[1851129:0-527 1873596:528-528 1873634:529-717]	1	718	139	62.67	87.77	CRO_T027543	112	47.7506	5.03997e-07	21.71	-3	3	452	0	4	125
comp2214_c0_seq1 len=202 path=[1826313:0-201]	1	202	1632	98.02	4.04	CRO_T011862	295	118.242	9.35905e-32	87.88	1	1	198	0	932	997
comp2280_c0_seq1 len=317 path=[1864696:0-56 1853774:57-316]	1	317	767	94.64	12.26	CRO_T003971	352	140.198	2.46097e-39	75	-3	1	300	0	2	95
comp2280_c0_seq2 len=323 path=[1852605:0-62 1853774:63-322]	1	323	398	76.16	20.35	CRO_T030078	289	115.931	1.34081e-31	72.94	-3	61	306	0	2	82
comp2293_c0_seq1 len=236 path=[1868105:0-156 1875595:157-161 1875727:162-235]	1	236	387	63.56	12.92	CRO_T016786	213	86.6557	1.54707e-21	74	-3	1	150	0	35	84
comp2298_c0_seq1 len=737 path=[1860237:0-736]	1	737	244	87.52	93.44	CRO_T030411	643	252.292	4.50047e-83	61.7	3	63	707	0	1	228
comp2300_c0_seq1 len=218 path=[1866641:0-217]	1	218	1253	82.57	4.79	CRO_T008054	158	65.4698	1.85787e-13	43.33	2	38	217	0	1065	1124
comp2314_c0_seq1 len=716 path=[1879796:0-715]	1	716	1485	99.72	15.96	CRO_T025572	712	278.87	1.99371e-85	68.88	3	3	716	0	97	333
comp2316_c0_seq1 len=966 path=[1900033:0-965]	1	966	1503	98.14	21.96	CRO_T023636	932	363.614	3.30113e-114	57.44	1	1	948	0	233	562
comp2323_c0_seq1 len=261 path=[1874386:0-79 1875874:80-260]	1	261	619	54.02	7.59	CRO_T000492	160	66.2402	1.12409e-13	57.45	-3	2	142	0	22	68
comp2337_c0_seq1 len=660 path=[1899924:0-659]	1	660	618	78.18	28.48	CRO_T009341	348	138.658	1.24687e-37	48.35	-2	6	521	0	220	395
comp2340_c0_seq1 len=425 path=[1888501:0-424]	1	425	938	99.53	15.03	CRO_T025454	699	273.863	1.74237e-86	91.49	1	1	423	0	716	856
comp2397_c0_seq1 len=474 path=[1911309:0-343 1920850:344-473]	1	474	336	99.37	42.86	CRO_T026038	560	220.32	6.6799e-71	70.99	-2	3	473	0	84	227
comp2413_c0_seq1 len=224 path=[1910609:0-223]	1	224	230	69.64	22.61	CRO_T032105	107	45.8246	3.27243e-07	63.46	-1	9	164	0	1	52
comp2420_c0_seq1 len=1630 path=[1944274:0-1629]	1	1630	875	99.2	62.4	CRO_T010677	957	373.244	3.39588e-118	37.11	3	12	1628	0	160	705
comp2429_c0_seq2 len=836 path=[1939496:0-396 1951491:397-835]	1	836	280	89	93.93	CRO_T025615	752	294.278	1.76135e-98	66.92	3	3	746	0	18	280
comp2448_c0_seq1 len=227 path=[1923903:0-226]	1	227	678	99.12	11.8	CRO_T026901	320	127.872	1.1582e-35	82.5	1	1	225	0	73	152
comp2488_c0_seq1 len=1287 path=[1994844:0-1286]	1	1287	343	75.99	88.63	CRO_T006615	590	231.876	1.90806e-71	56.59	-2	159	1136	0	40	343
comp2495_c0_seq1 len=548 path=[1965398:0-438 1980636:439-547]	1	548	1526	87.59	10.42	CRO_T006250	580	228.024	2.5775e-68	66.25	3	66	545	0	187	345
comp2505_c0_seq1 len=506 path=[1953655:0-505]	1	506	650	98.42	25.85	CRO_T029255	324	129.413	1.01879e-34	35.71	-1	9	506	0	196	363
comp2515_c0_seq1 len=259 path=[1950613:0-258]	1	259	821	98.46	10.35	CRO_T010784	372	147.902	2.3559e-42	81.18	2	2	256	0	275	359
comp2527_c0_seq1 len=368 path=[1956547:0-367]	1	368	1403	86.41	7.7	CRO_T017726	440	174.096	2.06007e-50	74.07	3	51	368	0	626	733
comp2555_c0_seq1 len=790 path=[1968343:0-303 1973394:304-789]	1	790	137	52.41	64.23	CRO_T020963	198	80.8777	1.11448e-18	30.43	2	377	790	0	4	91
comp2561_c0_seq1 len=641 path=[1971182:0-640]	1	641	353	94.07	54.67	CRO_T018588	563	221.476	2.75188e-70	63.24	-2	2	604	0	1	193
comp2598_c0_seq1 len=419 path=[1994263:0-418]	1	419	641	98.81	21.68	CRO_T002592	590	231.876	1.20701e-72	81.29	-1	3	416	0	384	522
comp2599_c0_seq1 len=359 path=[1997299:0-223 2003638:224-358]	1	359	301	39.28	15.61	CRO_T011221	120	50.8322	2.31863e-08	46.81	-2	2	142	0	254	300
comp2601_c0_seq1 len=219 path=[1987625:0-218]	1	219	141	58.9	30.5	CRO_T024594	104	44.669	2.55059e-07	41.86	1	79	207	0	51	93
comp2620_c0_seq1 len=670 path=[1994141:0-77 1995868:78-669]	1	670	109	50.6	99.08	CRO_T025095	423	167.548	2.88018e-52	85.84	3	63	401	0	1	108
comp2624_c0_seq1 len=285 path=[2001342:0-259 2006144:260-284]	1	285	225	94.74	37.78	CRO_T027122	175	72.0182	1.77143e-16	45.56	-3	2	271	0	87	171
comp2630_c0_seq1 len=527 path=[1997639:0-526]	1	527	263	91.65	61.22	CRO_T028096	622	244.202	6.52538e-81	75.93	-2	35	517	0	103	263
comp2655_c0_seq1 len=220 path=[2013923:0-219]	1	220	681	98.18	10.57	CRO_T021021	223	90.5077	2.07257e-22	59.72	-3	3	218	0	430	501
comp2691_c0_seq1 len=1054 path=[2022504:0-205 2027304:206-223 2027681:224-1053]	1	1054	1526	99.91	26.08	CRO_T017512	1619	628.246	0	77.25	-2	1	1053	0	117	514
comp2693_c0_seq1 len=311 path=[2025578:0-310]	1	311	959	82.96	8.97	CRO_T022624	392	155.606	1.37047e-44	79.07	-2	2	259	0	806	891
comp2695_c0_seq1 len=286 path=[2036644:0-125 2027282:126-285]	1	286	139	90.21	61.87	CRO_T023927	427	169.088	2.11035e-54	95.35	1	1	258	0	47	132
comp2696_c1_seq1 len=396 path=[2035442:0-395]	1	396	242	51.52	26.86	CRO_T027151	235	95.1301	3.08276e-24	66.18	-2	192	395	0	106	170
comp2698_c0_seq1 len=830 path=[2027720:0-829]	1	830	794	95.78	33.5	CRO_T031298	837	327.02	2.6185e-105	55.64	2	11	805	0	454	719
comp2710_c0_seq1 len=231 path=[2050135:0-230]	1	231	311	87.01	20.26	CRO_T025807	116	49.2914	3.02962e-08	37.31	-3	17	217	0	55	117
comp2731_c0_seq1 len=268 path=[2055218:0-267]	1	268	136	91.79	60.29	CRO_T020551	265	106.686	3.3325e-30	80.49	-1	2	247	0	1	82
comp2739_c0_seq1 len=950 path=[2060051:0-949]	1	950	417	90.95	69.78	CRO_T028271	1331	517.309	0	85.91	-3	73	936	0	123	413
comp2743_c0_seq1 len=350 path=[2091380:0-349]	1	350	978	99.43	11.86	CRO_T001600	443	175.252	2.76591e-51	81.03	-3	1	348	0	288	403
comp2743_c1_seq1 len=716 path=[2061662:0-715]	1	716	978	99.3	24.23	CRO_T001600	1085	422.55	9.96241e-141	86.5	-1	6	716	0	55	291
comp2745_c0_seq1 len=276 path=[2063541:0-118 2075302:119-174 2067442:175-275]	1	276	524	29.35	5.15	CRO_T019669	106	45.4394	1.20048e-06	77.78	-3	194	274	0	425	451
comp2746_c0_seq1 len=751 path=[2109474:0-131 2090453:132-155 2091347:156-750]	1	751	848	99.87	29.48	CRO_T006963	1044	406.757	8.39394e-136	80	1	1	750	0	559	808
comp2746_c0_seq3 len=395 path=[2109474:0-131 2090453:132-155 2115274:156-394]	1	395	848	45.57	7.08	CRO_T006963	238	96.2857	4.35734e-37	73.33	1	1	180	0	559	618
comp2746_c0_seq4 len=331 path=[2087375:0-67 2090453:68-91 2115274:92-330]	1	331	701	62.54	9.84	CRO_T001407	196	80.1073	2.62313e-24	52.17	1	121	327	0	453	521
comp2761_c0_seq1 len=362 path=[2075481:0-361]	1	362	139	47.24	41.01	CRO_T011791	260	104.76	4.92436e-29	91.23	-2	2	172	0	54	110
comp2761_c1_seq1 len=225 path=[2112148:0-224]	1	225	139	44	23.74	CRO_T011791	119	50.447	2.2121e-09	93.94	2	2	100	0	107	139
comp2762_c0_seq1 len=417 path=[2091742:0-416]	1	417	441	100	30.16	CRO_T025097	502	197.978	1.86917e-61	75.71	1	1	417	0	186	318
comp2762_c1_seq1 len=203 path=[2112433:0-202]	1	203	441	70.94	10.88	CRO_T025097	218	88.5817	3.79976e-22	87.5	1	1	144	0	318	365
comp2770_c0_seq1 len=206 path=[2083554:0-205]	1	206	277	81.55	20.22	CRO_T004321	100	43.1282	2.57457e-06	42.86	2	2	169	0	170	225
comp2772_c0_seq1 len=369 path=[2098911:0-368]	1	369	291	58.54	24.74	CRO_T012516	140	58.5362	4.97358e-11	36.11	1	127	342	0	8	79
comp2774_c0_seq1 len=268 path=[2087207:0-267]	1	268	711	97.39	12.24	CRO_T020364	339	135.191	5.46615e-38	83.91	3	3	263	0	179	265
comp2775_c0_seq1 len=311 path=[2088874:0-310]	1	311	566	99.36	18.2	CRO_T010764	417	165.236	5.32634e-49	75.73	3	3	311	0	387	489
comp2776_c0_seq1 len=296 path=[2133362:0-295]	1	296	405	92.23	20.99	CRO_T025239	303	121.324	1.1432e-33	67.39	-2	2	274	0	157	241
comp2776_c1_seq1 len=285 path=[2089958:0-284]	1	285	410	98.95	22.93	CRO_T027202	369	146.747	4.96651e-43	68.09	3	3	284	0	49	142
comp2778_c0_seq1 len=204 path=[2096185:0-203]	1	204	638	98.53	10.5	CRO_T012468	335	133.65	6.12501e-38	85.07	2	2	202	0	465	531
comp2781_c0_seq1 len=830 path=[2091679:0-436 2167832:437-470 2114281:471-829]	1	830	160	30.72	53.12	CRO_T026999	170	70.0922	1.10083e-14	45.98	2	491	745	0	17	101
comp2806_c0_seq1 len=280 path=[2125907:0-279]	1	280	1751	98.57	5.25	CRO_T012443	314	125.561	6.70748e-34	69.57	-2	4	279	0	1616	1707
comp2815_c0_seq1 len=240 path=[2129942:0-174 2135223:175-203 2135893:204-210 2135223:211-239]	1	240	355	47.5	10.7	CRO_T028216	194	79.337	6.17367e-19	84.21	1	19	132	0	121	158
comp2816_c0_seq1 len=244 path=[2131700:0-243]	1	244	2567	97.13	3.31	CRO_T005967	146	60.8474	1.02973e-11	34.12	1	1	237	0	635	719
comp2818_c0_seq1 len=344 path=[2124965:0-343]	1	344	446	99.42	25.56	CRO_T009226	529	208.379	8.02358e-66	84.21	-2	2	343	0	313	426
comp2821_c0_seq1 len=201 path=[2137859:0-200]	1	201	1078	98.51	6.12	CRO_T001818	269	108.227	2.03188e-28	93.94	-3	2	199	0	857	922
comp2821_c1_seq1 len=298 path=[2132221:0-297]	1	298	1078	98.66	9.09	CRO_T001818	526	207.223	8.03687e-63	93.88	3	3	296	0	762	859
comp2830_c0_seq1 len=691 path=[2137433:0-690]	1	691	172	57.74	75	CRO_T015551	175	72.0182	1.38296e-15	32.84	-3	6	404	0	29	157
comp2837_c0_seq2 len=985 path=[2139077:0-869 2168302:870-886 2168689:887-984]	1	985	525	81.62	51.05	CRO_T030241	1252	486.878	1.00255e-169	87.69	-2	73	876	0	243	510
comp2841_c0_seq1 len=227 path=[2141881:0-226]	1	227	189	99.12	39.68	CRO_T029540	367	145.976	4.04213e-45	86.67	2	2	226	0	28	102
comp2846_c0_seq1 len=212 path=[2146802:0-211]	1	212	130	77.83	42.31	CRO_T030743	227	92.0485	5.42285e-25	81.82	-2	44	208	0	34	88
comp2856_c0_seq1 len=558 path=[2162917:0-557]	1	558	720	99.46	25.69	CRO_T006818	838	327.405	1.19323e-107	84.32	-1	4	558	0	323	507
comp2856_c1_seq1 len=444 path=[2183806:0-443]	1	444	720	97.97	20	CRO_T006818	571	224.557	3.03471e-69	81.38	2	5	439	0	510	653
comp2857_c0_seq1 len=255 path=[2154552:0-195 2152948:196-254]	1	255	943	90.59	8.17	CRO_T018905	236	95.5153	1.04807e-23	51.95	3	15	245	0	867	943
comp2860_c0_seq1 len=205 path=[2160215:0-204]	1	205	780	98.05	8.59	CRO_T033356	312	124.79	2.08209e-34	82.09	3	3	203	0	531	597
comp2873_c0_seq1 len=522 path=[2163886:0-521]	1	522	2011	99.43	8.5	CRO_T018426	772	301.982	4.41375e-94	84.97	3	3	521	0	692	862
comp2892_c0_seq1 len=255 path=[2185885:0-254]	1	255	169	30.59	15.38	CRO_T010437	102	43.8986	1.01718e-06	73.08	1	163	240	0	121	146
comp2893_c0_seq1 len=808 path=[2180002:0-807]	1	808	255	70.17	81.57	CRO_T032079	451	178.333	7.59151e-54	62.02	2	104	670	0	48	255
comp2904_c0_seq1 len=734 path=[2219142:0-733]	1	734	736	99.32	33.02	CRO_T009426	1032	402.134	2.18446e-135	82.72	-3	4	732	0	387	629
comp2910_c0_seq1 len=411 path=[2193025:0-410]	1	411	461	99.27	29.93	CRO_T006254	562	221.09	3.14058e-70	73.91	-2	3	410	0	307	444
comp2910_c1_seq1 len=247 path=[2215690:0-246]	1	247	461	99.6	18	CRO_T006254	297	119.013	5.65098e-33	73.49	1	1	246	0	223	305
comp2912_c1_seq1 len=680 path=[2193424:0-679]	1	680	363	41.47	25.9	CRO_T002719	284	114.005	2.08102e-41	51.06	-3	4	285	0	217	310
comp2916_c0_seq1 len=346 path=[2204141:0-227 2197357:228-345]	1	346	117	52.89	52.14	CRO_T018843	123	51.9878	1.34809e-09	37.7	-1	164	346	0	34	94
comp2927_c0_seq1 len=315 path=[2215648:0-314]	1	315	338	99.05	32.54	CRO_T005436	418	165.622	1.15413e-50	82.73	3	3	314	0	171	280
comp2934_c0_seq1 len=233 path=[2213351:0-232]	1	233	251	83.69	25.9	CRO_T019249	145	60.4622	1.50232e-12	40	3	39	233	0	4	68
comp2953_c0_seq1 len=308 path=[2221850:0-307]	1	308	209	99.35	48.33	CRO_T030475	389	154.451	9.51322e-48	70.59	2	2	307	0	96	196
comp2959_c0_seq1 len=281 path=[2243581:0-148 2231206:149-280]	1	281	538	28.83	5.02	CRO_T011156	103	44.2838	3.55287e-06	62.96	-2	5	85	0	382	408
comp2959_c0_seq2 len=236 path=[2227928:0-103 2231206:104-235]	1	236	1210	97.88	6.69	CRO_T025885	160	66.2402	1.02033e-13	39.51	3	6	236	0	867	947
comp2962_c0_seq1 len=270 path=[2235130:0-269]	1	270	776	98.89	11.47	CRO_T017443	309	123.635	1.16293e-33	82.02	-3	2	268	0	520	608
comp2967_c0_seq1 len=337 path=[2273793:0-175 2269821:176-336]	1	337	154	85.46	61.69	CRO_T033026	140	58.5362	9.9347e-12	31.96	-3	3	290	0	6	100
comp2967_c0_seq2 len=746 path=[2254395:0-584 2269821:585-745]	1	746	151	60.32	98.68	CRO_T031254	245	98.9821	3.39199e-25	36.42	-3	256	705	0	1	149
comp2968_c0_seq1 len=306 path=[2241224:0-305]	1	306	583	99.02	17.67	CRO_T014672	266	107.071	7.88644e-28	47.57	1	4	306	0	399	501
comp2968_c1_seq1 len=241 path=[2251797:0-240]	1	241	509	58.51	9.04	CRO_T002742	101	43.5134	4.53476e-06	45.83	-2	97	237	0	434	479
comp2969_c0_seq1 len=400 path=[2242980:0-399]	1	400	205	72.75	40	CRO_T024055	120	50.8322	1.57575e-08	47.47	2	2	292	0	121	202
comp2971_c0_seq1 len=518 path=[2236248:0-434 2252508:435-517]	1	518	627	83.4	22.65	CRO_T000155	309	123.635	1.06602e-32	42.36	-2	35	466	0	289	430
comp2973_c0_seq1 len=243 path=[2282336:0-242]	1	243	1106	97.53	7.14	CRO_T012937	345	137.502	1.63831e-38	88.61	-2	6	242	0	166	244
comp2973_c1_seq1 len=832 path=[2256638:0-831]	1	832	1106	99.88	25.05	CRO_T012937	1089	424.091	1.6834e-139	87	1	1	831	0	242	518
comp2986_c0_seq1 len=260 path=[2253614:0-259]	1	260	2567	99.23	3.39	CRO_T005967	310	124.02	2.14459e-33	70.11	1	1	258	0	1045	1131
comp2996_c0_seq1 len=1214 path=[2277080:0-1213]	1	1214	361	16.56	18.56	CRO_T018198	206	83.9593	1.05722e-17	59.7	-2	938	1138	0	208	274
comp2997_c0_seq2 len=1563 path=[2310289:0-157 2315008:158-1562]	1	1563	446	70.63	81.61	CRO_T010320	241	97.4413	1.21485e-21	25.7	-3	410	1513	0	12	375
comp3004_c0_seq1 len=244 path=[2271463:0-243]	1	244	572	98.36	13.99	CRO_T015898	337	134.42	2.56376e-38	76.25	3	3	242	0	288	367
comp3008_c0_seq1 len=312 path=[2293756:0-311]	1	312	1284	99.04	8.02	CRO_T006929	281	112.849	2.46747e-29	47.57	2	2	310	0	1119	1221
comp3008_c1_seq1 len=338 path=[2274188:0-337]	1	338	191	89.64	53.4	CRO_T032091	186	76.2554	7.91302e-18	35.29	2	11	313	0	59	160
comp3012_c0_seq2 len=538 path=[2268556:0-96 2270880:97-115 2294708:116-537]	1	538	2093	97.03	8.22	CRO_T024076	319	127.487	2.89228e-33	48	-3	15	536	0	1123	1294
comp3029_c0_seq1 len=290 path=[2292052:0-289]	1	290	1282	99.31	7.49	CRO_T020366	444	175.637	1.75366e-51	82.29	2	2	289	0	850	945
comp3036_c0_seq1 len=222 path=[2310859:0-221]	1	222	132	83.78	46.97	CRO_T009392	225	91.2781	1.36614e-24	67.74	-1	28	213	0	71	132
comp3036_c1_seq1 len=320 path=[2300583:0-319]	1	320	132	68.44	55.3	CRO_T009392	163	67.3958	4.03771e-15	48.65	-3	58	276	0	1	73
comp3039_c0_seq1 len=216 path=[2292804:0-215]	1	216	857	87.5	7.35	CRO_T023738	221	89.7373	6.56648e-22	63.49	1	1	189	0	66	128
comp3046_c0_seq1 len=248 path=[2301809:0-247]	1	248	1364	95.56	5.79	CRO_T011846	358	142.51	4.25973e-40	88.61	-2	2	238	0	451	529
comp3053_c0_seq1 len=343 path=[2301756:0-342]	1	343	171	34.11	22.81	CRO_T029429	156	64.6994	8.92435e-14	71.79	2	2	118	0	102	140
comp3068_c0_seq1 len=584 path=[2320488:0-583]	1	584	723	86.82	23.37	CRO_T002660	820	320.472	8.01489e-105	88.76	-3	1	507	0	84	252
comp3073_c0_seq1 len=372 path=[2322573:0-371]	1	372	241	99.19	45.64	CRO_T001110	339	135.191	1.62663e-39	59.69	-3	2	370	0	83	192
comp3073_c1_seq1 len=375 path=[2329656:0-374]	1	375	241	34.4	22.82	CRO_T001110	101	43.5134	7.02245e-06	54.55	3	3	131	0	187	241
comp3084_c0_seq1 len=387 path=[2330888:0-386]	1	387	642	84.5	18.69	CRO_T017833	504	198.749	1.71756e-60	80	1	1	327	0	518	637
comp3085_c0_seq1 len=398 path=[2337151:0-397]	1	398	1236	99.5	10.68	CRO_T031414	586	230.335	3.47779e-70	76.52	2	2	397	0	980	1111
comp3092_c0_seq1 len=622 path=[2342977:0-621]	1	622	694	99.36	29.68	CRO_T028481	930	362.844	2.81093e-121	83.98	-2	1	618	0	141	346
comp3092_c1_seq1 len=254 path=[2334994:0-253]	1	254	694	96.85	11.82	CRO_T028481	374	148.673	6.30204e-43	82.93	2	8	253	0	65	146
comp3093_c0_seq1 len=309 path=[2327832:0-308]	1	309	415	84.47	20.96	CRO_T017524	367	145.976	1.30715e-42	78.16	1	34	294	0	206	292
comp3093_c1_seq1 len=240 path=[2347285:0-239]	1	240	415	77.5	14.94	CRO_T017524	250	100.908	1.17621e-26	77.42	1	43	228	0	134	195
comp3094_c0_seq1 len=571 path=[2350760:0-274 2336246:275-570]	1	571	298	68.83	43.62	CRO_T024486	199	81.2629	1.77819e-18	33.59	2	173	565	0	13	142
comp3099_c0_seq1 len=362 path=[2343236:0-282 2352970:283-361]	1	362	137	99.45	87.59	CRO_T014558	594	233.417	2.42176e-79	95	2	2	361	0	13	132
comp3100_c0_seq1 len=239 path=[2339481:0-238]	1	239	361	99.16	21.88	CRO_T002758	412	163.31	5.43454e-50	97.47	-2	2	238	0	254	332
comp3119_c0_seq1 len=577 path=[2363820:0-576]	1	577	633	97.75	29.7	CRO_T030716	820	320.472	8.24336e-106	90.96	-3	12	575	0	103	290
comp3123_c0_seq1 len=371 path=[2361327:0-370]	1	371	330	67.92	25.76	CRO_T019646	149	62.003	3.41206e-12	36.47	1	7	258	0	243	327
comp3127_c0_seq1 len=1940 path=[2404619:0-1939]	1	1940	3136	51.19	10.11	CRO_T009032	1099	427.943	1.93808e-130	69.91	3	918	1910	0	1603	1919
comp3129_c0_seq1 len=239 path=[2357841:0-128 2363166:129-238]	1	239	243	95.4	31.69	CRO_T017396	172	70.8626	2.98137e-16	41.56	-3	7	234	0	151	227
comp3133_c0_seq1 len=360 path=[2361542:0-359]	1	360	202	99.17	55.45	CRO_T002996	409	162.155	1.81662e-50	70	2	2	358	0	6	117
comp3135_c1_seq1 len=832 path=[2385487:0-831]	1	832	841	29.57	9.75	CRO_T026254	418	165.622	8.53429e-46	89.02	1	1	246	0	760	841
comp3147_c0_seq1 len=300 path=[2378895:0-299]	1	300	299	44	14.72	CRO_T003108	226	91.6633	3.1477e-23	84.09	-2	6	137	0	1	44
comp3148_c1_seq1 len=295 path=[2402441:0-294]	1	295	905	86.44	10.5	CRO_T004811	157	65.0846	5.52592e-13	43.16	1	31	285	0	20	114
comp3150_c0_seq1 len=253 path=[2384829:0-252]	1	253	816	99.6	8.95	CRO_T017659	155	64.3142	5.57302e-13	47.62	1	1	252	0	433	505
comp3158_c0_seq1 len=444 path=[2390778:0-443]	1	444	1116	85.14	11.29	CRO_T018476	349	139.043	7.16833e-38	56.35	-1	1	378	0	1	126
comp3174_c0_seq1 len=228 path=[2410599:0-227]	1	228	692	97.37	10.69	CRO_T030158	301	120.553	6.49698e-33	78.38	2	5	226	0	396	469
comp3178_c0_seq1 len=773 path=[2397707:0-772]	1	773	640	84.22	31.25	CRO_T029227	636	249.595	2.08594e-77	60.09	1	1	651	0	325	524
comp3178_c1_seq1 len=201 path=[2443275:0-200]	1	201	640	92.54	9.69	CRO_T029227	275	110.538	1.29765e-29	77.42	1	13	198	0	462	523
comp3188_c0_seq1 len=328 path=[2427236:0-327]	1	328	381	53.96	19.42	CRO_T009078	154	63.929	6.99172e-13	51.35	2	149	325	0	1	74
comp3193_c0_seq1 len=614 path=[2421975:0-569 2434103:570-613]	1	614	1016	71.34	14.37	CRO_T022715	529	208.379	1.03257e-61	66.44	3	177	614	0	9	154
comp3218_c0_seq1 len=311 path=[2450203:0-310]	1	311	357	58.84	17.09	CRO_T001271	181	74.3294	9.55506e-17	52.46	3	3	185	0	184	244
comp3221_c0_seq1 len=314 path=[2432369:0-313]	1	314	475	44.9	9.89	CRO_T008495	186	76.2554	4.64398e-17	72.34	3	3	143	0	412	458
comp3232_c0_seq1 len=669 path=[2452977:0-668]	1	669	113	19.73	38.94	CRO_T012983	98	42.3578	1.24e-07	47.73	-3	260	391	0	12	55
comp3237_c0_seq1 len=307 path=[2451984:0-222 2459849:223-306]	1	307	304	83.06	26.97	CRO_T000286	299	119.783	1.71821e-33	74.12	-1	2	256	0	36	117
comp3238_c0_seq1 len=544 path=[2467425:0-434 2443118:435-543]	1	544	694	99.82	26.08	CRO_T028481	904	352.829	8.10046e-118	91.71	-2	1	543	0	474	654
comp3243_c0_seq1 len=320 path=[2449024:0-319]	1	320	885	99.38	11.86	CRO_T004076	412	163.31	2.15512e-47	74.53	-3	1	318	0	509	613
comp3246_c0_seq1 len=364 path=[2452595:0-363]	1	364	588	98.9	20.58	CRO_T030388	466	184.111	1.82623e-55	82.64	3	3	362	0	267	387
comp3248_c0_seq1 len=348 path=[2453683:0-226 2462158:227-347]	1	348	402	62.07	17.91	CRO_T007207	311	124.405	1.65573e-34	84.72	2	2	217	0	331	402
comp3256_c0_seq1 len=334 path=[2461997:0-333]	1	334	602	99.7	17.61	CRO_T025054	357	142.124	1.93657e-40	68.47	-1	2	334	0	447	552
comp3256_c1_seq1 len=414 path=[2491257:0-413]	1	414	602	38.41	8.8	CRO_T025054	272	109.383	3.92922e-28	92.45	2	5	163	0	550	602
comp3264_c0_seq1 len=359 path=[2480218:0-358]	1	359	436	71.03	19.5	CRO_T021049	399	158.303	8.46128e-47	95.29	1	1	255	0	352	436
comp3269_c0_seq1 len=713 path=[2483760:0-712]	1	713	242	91.3	93.39	CRO_T032429	358	142.51	1.0202e-40	44.8	2	2	652	0	14	239
comp3270_c0_seq1 len=810 path=[2471663:0-344 2477418:345-809]	1	810	468	98.15	56.62	CRO_T025831	841	328.561	1.31821e-109	58.11	-2	3	797	0	193	457
comp3275_c0_seq1 len=396 path=[2494989:0-395]	1	396	125	49.24	52	CRO_T033484	319	127.487	9.71554e-38	90.77	3	183	377	0	18	82
comp3277_c0_seq1 len=381 path=[2489551:0-380]	1	381	664	25.2	4.82	CRO_T016598	139	58.151	1.83739e-10	78.12	3	3	98	0	623	654
comp3277_c1_seq1 len=260 path=[2485021:0-259]	1	260	608	99.23	14.14	CRO_T015421	325	129.798	2.00804e-36	75.58	3	3	260	0	479	564
comp3285_c0_seq1 len=384 path=[2501304:0-383]	1	384	760	99.22	16.71	CRO_T023826	535	210.69	2.45243e-64	77.95	-2	3	383	0	246	372
comp3287_c0_seq1 len=254 path=[2493419:0-253]	1	254	691	57.87	6.8	CRO_T028445	187	76.6406	2.89425e-17	73.47	-2	62	208	0	11	57
comp3296_c0_seq1 len=251 path=[2497782:0-250]	1	251	288	53.78	15.62	CRO_T017383	199	81.2629	7.88004e-20	71.11	-3	103	237	0	5	49
comp3303_c0_seq1 len=204 path=[2520074:0-203]	1	204	1101	97.06	6.09	CRO_T022206	138	57.7658	7.16896e-11	65.67	3	3	200	0	162	228
comp3303_c1_seq1 len=236 path=[2509495:0-235]	1	236	1101	97.88	7.08	CRO_T022206	190	77.7962	1.05251e-17	67.95	2	2	232	0	225	302
comp3305_c0_seq1 len=204 path=[2504186:0-203]	1	204	1305	88.24	4.6	CRO_T005087	150	62.3882	1.88114e-12	51.67	-3	2	181	0	731	790
comp3307_c0_seq1 len=509 path=[2504861:0-508]	1	509	1135	99.02	14.8	CRO_T007710	444	175.637	2.36901e-50	54.76	3	6	509	0	298	465
comp3321_c0_seq1 len=452 path=[2522487:0-171 2516910:172-311 2516910:312-451]	1	452	144	71.02	42.36	CRO_T001379	124	52.373	2.31115e-09	37.38	-2	125	445	0	23	83
comp3337_c0_seq1 len=378 path=[2544650:0-29 2527059:30-377]	1	378	371	90.48	30.46	CRO_T023282	361	143.665	1.28008e-41	57.02	2	35	376	0	4	116
comp3339_c0_seq1 len=267 path=[2536826:0-266]	1	267	532	98.88	16.54	CRO_T009188	454	179.489	1.2023e-54	95.45	3	3	266	0	424	511
comp3343_c0_seq1 len=346 path=[2572447:0-345]	1	346	256	59.83	26.56	CRO_T007660	150	62.3882	1.0855e-12	66.67	1	52	258	0	189	256
comp3343_c1_seq1 len=457 path=[2546522:0-456]	1	457	256	84.03	34.77	CRO_T007660	198	80.8777	6.5806e-19	35.16	3	3	386	0	67	155
comp3347_c0_seq1 len=247 path=[2540532:0-246]	1	247	527	81.38	12.71	CRO_T025606	307	122.865	3.31709e-34	83.58	-1	8	208	0	77	143
comp3357_c0_seq1 len=207 path=[2543180:0-96 2544879:97-206]	1	207	681	100	10.13	CRO_T016070	293	117.472	6.07009e-32	76.81	1	1	207	0	448	516
comp3392_c0_seq1 len=430 path=[2582804:0-122 2586927:123-187 2588908:188-429]	1	430	435	19.53	6.44	CRO_T017526	91	39.6614	5.60972e-07	53.57	-3	114	197	0	371	398
comp3393_c0_seq1 len=206 path=[2577191:0-205]	1	206	458	52.43	7.86	CRO_T007146	134	56.225	1.41349e-10	63.89	2	92	199	0	56	91
comp3406_c0_seq1 len=264 path=[2590000:0-263]	1	264	470	98.86	18.51	CRO_T021080	390	154.836	7.54964e-46	83.91	-3	2	262	0	197	283
comp3406_c1_seq1 len=213 path=[2579133:0-212]	1	213	470	98.59	14.89	CRO_T021080	331	132.109	9.0127e-38	87.14	2	2	211	0	127	196
comp3407_c0_seq1 len=383 path=[2580883:0-382]	1	383	230	53.26	30.43	CRO_T004734	116	49.2914	6.67113e-08	50	2	38	241	0	158	227
comp3413_c0_seq1 len=220 path=[2586173:0-219]	1	220	1071	92.73	6.44	CRO_T008064	206	83.9593	7.16769e-20	68.12	-2	1	204	0	865	933
comp3420_c0_seq1 len=408 path=[2613930:0-407]	1	408	578	99.26	23.36	CRO_T009108	550	216.468	1.97367e-67	85.19	-2	3	407	0	344	478
comp3420_c1_seq1 len=439 path=[2602606:0-438]	1	439	376	70.39	27.39	CRO_T006720	516	203.371	4.03556e-64	89.32	1	1	309	0	274	376
comp3454_c0_seq1 len=1139 path=[2616421:0-1138]	1	1139	343	80.07	86.3	CRO_T017828	904	352.829	5.67649e-119	67.87	1	85	996	0	40	335
comp3454_c1_seq1 len=209 path=[2672105:0-208]	1	209	1411	70.33	3.47	CRO_T010451	138	57.7658	6.76894e-11	42.86	-3	7	153	0	88	136
comp3457_c0_seq1 len=450 path=[2647016:0-449]	1	450	1526	98	9.76	CRO_T006250	169	69.707	5.7692e-14	30	1	4	444	0	292	440
comp3457_c1_seq1 len=501 path=[2619089:0-500]	1	501	1132	79.64	11.04	CRO_T019475	305	122.094	1.00607e-31	51.49	-2	96	494	0	508	632
comp3459_c0_seq1 len=981 path=[2655274:0-980]	1	981	369	55.35	49.05	CRO_T005629	652	255.758	7.7032e-118	71.27	3	3	545	0	80	260
comp3462_c0_seq1 len=277 path=[2629622:0-276]	1	277	237	99.64	40.93	CRO_T000876	215	87.4261	4.17761e-22	50.52	2	2	277	0	99	195
comp3469_c0_seq1 len=266 path=[2633373:0-265]	1	266	2231	99.25	3.94	CRO_T032247	375	149.058	3.79149e-42	82.95	-2	2	265	0	1118	1205
comp3473_c0_seq1 len=241 path=[2635027:0-240]	1	241	570	90.87	13.16	CRO_T000057	123	51.9878	6.78915e-09	34.67	-3	21	239	0	117	191
comp3473_c1_seq1 len=306 path=[2649837:0-305]	1	306	545	82.35	15.05	CRO_T018347	107	45.8246	1.06829e-06	35.71	-3	2	253	0	228	309
comp3479_c0_seq1 len=242 path=[2671595:0-241]	1	242	1007	89.26	7.15	CRO_T016394	280	112.464	1.00717e-29	76.39	-1	6	221	0	556	627
comp3479_c1_seq1 len=356 path=[2652326:0-355]	1	356	1007	89.33	10.53	CRO_T016394	309	123.635	5.11893e-33	67.92	-2	38	355	0	453	558
comp3480_c0_seq1 len=317 path=[2651804:0-316]	1	317	549	92.74	18.03	CRO_T000530	425	168.318	3.73595e-50	75.76	1	22	315	0	281	379
comp3487_c0_seq1 len=282 path=[2646119:0-281]	1	282	178	42.55	20.79	CRO_T021951	137	57.3806	1.88449e-11	77.5	-3	128	247	0	142	178
comp3491_c0_seq1 len=318 path=[2648691:0-150 2665121:151-151 2652642:152-317]	1	318	922	82.08	9.44	CRO_T014004	171	70.4774	8.20649e-15	44.44	-3	2	262	0	10	96
comp3494_c0_seq1 len=249 path=[2669075:0-248]	1	249	258	61.45	20.54	CRO_T012326	118	50.0618	1.58358e-08	46.43	1	97	249	0	68	120
comp3508_c0_seq1 len=453 path=[2661192:0-99 2663628:100-113 2663966:114-452]	1	453	280	27.15	14.64	CRO_T009434	108	46.2098	1.59802e-06	46.34	-2	3	125	0	27	67
comp3517_c0_seq1 len=619 path=[2669283:0-618]	1	619	407	99.35	50.37	CRO_T009234	900	351.288	3.03077e-120	79.51	1	4	618	0	200	404
comp3520_c0_seq1 len=202 path=[2674345:0-201]	1	202	595	98.02	11.09	CRO_T026997	258	103.99	2.18815e-27	72.73	-3	3	200	0	523	588
comp3522_c0_seq1 len=252 path=[2676015:0-251]	1	252	1071	100	7.84	CRO_T008064	356	141.739	7.97897e-40	75	1	1	252	0	466	549
comp3529_c0_seq1 len=449 path=[2679995:0-85 2682391:86-88 2682446:89-448]	1	449	197	74.16	56.85	CRO_T025216	279	112.079	1.09113e-30	50	3	6	338	0	16	127
comp3531_c0_seq1 len=292 path=[2681613:0-291]	1	292	533	98.63	18.01	CRO_T018942	349	139.043	9.19876e-40	68.75	2	2	289	0	188	283
comp3535_c0_seq1 len=225 path=[2693520:0-224]	1	225	338	98.67	21.6	CRO_T014787	212	86.2705	1.07214e-21	55.41	3	3	224	0	113	185
comp3538_c0_seq1 len=749 path=[2702110:0-748]	1	749	560	81.31	36.25	CRO_T001156	879	343.199	2.23898e-114	80.79	-3	139	747	0	357	559
comp3538_c1_seq1 len=239 path=[2716350:0-238]	1	239	560	94.14	13.39	CRO_T001156	253	102.064	1.48237e-26	72	2	14	238	0	287	361
comp3540_c0_seq1 len=886 path=[2717942:0-885]	1	886	384	99.89	73.7	CRO_T026382	1185	461.07	2.76341e-162	82.03	2	2	886	0	66	348
comp3544_c0_seq1 len=207 path=[2692945:0-206]	1	207	533	88.41	11.44	CRO_T003824	249	100.523	3.02908e-26	80.33	-1	25	207	0	334	394
comp3548_c0_seq1 len=850 path=[2694700:0-849]	1	850	275	86.47	91.27	CRO_T006003	226	91.6633	1.73941e-21	35.82	2	116	850	0	1	251
comp3562_c0_seq1 len=821 path=[2707109:0-820]	1	821	818	99.76	33.86	CRO_T000896	1035	403.29	2.31274e-134	71.48	-3	1	819	0	353	629
comp3563_c0_seq1 len=442 path=[2854023:0-441]	1	442	599	84.84	20.87	CRO_T024345	585	229.95	3.518e-72	85.6	-1	2	376	0	337	461
comp3563_c1_seq1 len=237 path=[2993661:0-236]	1	237	599	97.47	12.85	CRO_T024345	367	145.976	2.05021e-42	90.91	2	2	232	0	459	535
comp3564_c0_seq1 len=302 path=[2718828:0-301]	1	302	1023	91.39	8.7	CRO_T015349	151	62.7734	3.00786e-12	38.04	3	12	287	0	528	616
comp3571_c0_seq1 len=225 path=[2713331:0-97 2723195:98-113 2715760:114-224]	1	225	333	89.33	17.72	CRO_T030471	214	87.0409	5.46817e-22	61.19	-3	2	202	0	38	96
comp3574_c0_seq1 len=913 path=[2749067:0-512 2765971:513-536 2766647:537-569 2767861:570-912]	1	913	422	94.3	68.01	CRO_T016518	470	185.652	1.85662e-54	38.38	2	50	910	0	1	287
comp3593_c0_seq1 len=562 path=[2736115:0-561]	1	562	102	39.5	79.41	CRO_T002486	160	66.2402	3.59752e-14	45.24	-1	188	409	0	19	99
comp3613_c0_seq1 len=229 path=[2751197:0-228]	1	229	1174	96.94	6.3	CRO_T021936	194	79.337	2.89357e-18	58.11	1	1	222	0	393	466
comp3615_c0_seq1 len=228 path=[2760022:0-140 2754470:141-227]	1	228	1359	72.37	4.19	CRO_T025592	126	53.1434	3.70698e-09	77.19	2	62	226	0	1	57
comp3619_c0_seq1 len=269 path=[2764103:0-161 2762024:162-268]	1	269	704	99.26	12.64	CRO_T031546	342	136.346	2.33313e-38	77.53	-1	3	269	0	545	633
comp3621_c0_seq1 len=316 path=[2788772:0-315]	1	316	1485	99.68	7.07	CRO_T025572	269	108.227	1.11634e-27	63.81	2	2	316	0	1269	1373
comp3621_c1_seq1 len=354 path=[2758568:0-353]	1	354	1485	85.59	6.8	CRO_T025572	299	119.783	1.54932e-31	81.19	1	37	339	0	1385	1485
comp3623_c0_seq1 len=350 path=[2768853:0-349]	1	350	333	52.29	20.12	CRO_T026095	110	46.9802	4.13827e-07	35.29	-3	79	261	0	65	131
comp3624_c0_seq1 len=364 path=[2760517:0-363]	1	364	525	99.73	23.43	CRO_T022463	454	179.489	5.12351e-54	80.49	1	1	363	0	244	366
comp3624_c1_seq1 len=309 path=[2791796:0-308]	1	309	464	99.03	21.98	CRO_T004130	454	179.489	7.22306e-55	85.29	-3	2	307	0	249	350
comp3633_c0_seq1 len=712 path=[2786479:0-327 2764913:328-711]	1	712	1539	68.26	10.59	CRO_T031600	208	84.7297	3.30084e-18	36.53	2	191	676	0	626	788
comp3640_c0_seq1 len=446 path=[2779342:0-284 2790007:285-445]	1	446	225	35.65	23.56	CRO_T009608	105	45.0542	3.07181e-06	37.74	-2	251	409	0	106	158
comp3641_c0_seq1 len=246 path=[2779421:0-245]	1	246	523	91.46	14.91	CRO_T016090	202	82.4185	1.59642e-19	48.72	-2	3	227	0	52	129
comp3642_c0_seq1 len=785 path=[2773657:0-784]	1	785	424	90.96	52.36	CRO_T000335	777	303.908	1.28211e-100	63.49	3	72	785	0	31	252
comp3650_c0_seq1 len=315 path=[2786928:0-314]	1	315	308	44.76	17.53	CRO_T004224	137	57.3806	8.77444e-11	59.26	-1	1	141	0	20	73
comp3661_c0_seq1 len=242 path=[2787792:0-241]	1	242	450	99.17	17.78	CRO_T003838	434	171.785	2.10379e-52	100	-1	3	242	0	352	431
comp3663_c0_seq1 len=777 path=[2802278:0-776]	1	777	831	75.68	23.23	CRO_T028527	728	285.034	2.21474e-89	73.47	-1	37	624	0	20	212
comp3676_c0_seq1 len=241 path=[2809333:0-240]	1	241	2129	56.02	2.11	CRO_T015153	144	60.077	1.70187e-11	57.78	2	5	139	0	1734	1778
comp3676_c1_seq1 len=227 path=[2797116:0-226]	1	227	1343	99.12	5.58	CRO_T007071	234	94.7449	1.71988e-23	62.67	-3	1	225	0	485	559
comp3679_c0_seq1 len=220 path=[2798355:0-219]	1	220	201	92.73	33.83	CRO_T007492	173	71.2478	1.21219e-16	54.41	-1	17	220	0	49	116
comp3686_c0_seq1 len=547 path=[2812224:0-384 2824999:385-546]	1	547	400	88.85	41.75	CRO_T005089	573	225.328	1.05908e-71	71.01	2	41	526	0	8	174
comp3692_c0_seq1 len=635 path=[2806306:0-634]	1	635	575	98.27	37.04	CRO_T021968	269	108.227	6.56083e-27	46.47	2	11	634	0	236	448
comp3693_c0_seq1 len=401 path=[2819091:0-400]	1	401	1220	83.04	9.1	CRO_T013428	258	103.99	7.40377e-26	52.25	-1	66	398	0	1073	1183
comp3722_c0_seq1 len=225 path=[2842248:0-224]	1	225	391	94.67	18.41	CRO_T028082	123	51.9878	4.29262e-09	38.89	-3	11	223	0	208	279
comp3728_c0_seq1 len=637 path=[2834054:0-636]	1	637	254	82.89	71.26	CRO_T030431	379	150.599	5.36768e-44	69.78	-3	54	581	0	44	224
comp3732_c0_seq1 len=277 path=[2843624:0-276]	1	277	1059	77.98	6.8	CRO_T015855	378	150.214	9.85065e-43	93.06	-3	60	275	0	988	1059
comp3734_c0_seq1 len=398 path=[2843670:0-268 2848758:269-294 2849355:295-397]	1	398	251	86.68	46.22	CRO_T019249	111	47.3654	3.6309e-07	23.28	2	17	361	0	1	116
comp3738_c0_seq1 len=357 path=[2846194:0-356]	1	357	408	30.25	8.82	CRO_T009972	134	56.225	6.64058e-13	66.67	1	97	204	0	24	59
comp3745_c0_seq1 len=547 path=[2859037:0-546]	1	547	651	99.27	28.42	CRO_T017928	650	254.988	1.27441e-80	71.89	-1	5	547	0	390	574
comp3745_c1_seq1 len=235 path=[2881942:0-234]	1	235	651	98.3	11.98	CRO_T017928	333	132.88	2.07406e-37	80.77	2	5	235	0	573	650
comp3763_c0_seq1 len=1298 path=[2902872:0-91 2855753:92-1297]	1	1298	595	72.34	55.13	CRO_T002422	990	385.956	1.12558e-127	61.52	-3	1	939	0	98	425
comp3779_c0_seq1 len=221 path=[2877347:0-186 2884298:187-220]	1	221	523	99.1	14.53	CRO_T031193	273	109.768	1.62503e-29	67.11	-3	1	219	0	270	345
comp3781_c0_seq1 len=376 path=[2879805:0-297 2887113:298-375]	1	376	2159	94.15	5.14	CRO_T018079	247	99.7525	2.17321e-24	45.38	1	22	375	0	349	459
comp3786_c0_seq1 len=1637 path=[2901838:0-1636]	1	1637	1225	99.88	42.86	CRO_T007835	1543	598.971	0	76.51	-1	3	1637	0	4	528
comp3788_c0_seq1 len=322 path=[2887202:0-321]	1	322	1188	45.65	4.12	CRO_T008980	229	92.8189	1.88769e-22	79.59	1	67	213	0	907	955
comp3793_c0_seq1 len=866 path=[2909520:0-865]	1	866	252	64.78	78.57	CRO_T004284	553	217.624	6.99078e-69	69.8	-1	177	737	0	37	234
comp3803_c0_seq1 len=474 path=[2885463:0-343 2894416:344-473]	1	474	681	94.94	21	CRO_T008313	206	83.9593	7.34714e-19	31.58	-3	23	472	0	474	616
comp3805_c0_seq2 len=1214 path=[2931908:0-46 2933550:47-1213]	1	1214	772	83.53	46.5	CRO_T023308	499	196.823	1.53893e-55	40.98	-2	200	1213	0	26	384
comp3812_c0_seq1 len=245 path=[2896735:0-244]	1	245	353	99.18	22.95	CRO_T012118	354	140.969	2.03652e-41	84.15	-3	1	243	0	93	173
comp3839_c0_seq1 len=412 path=[2924702:0-216 2946321:217-411]	1	412	621	99.76	22.22	CRO_T007510	392	155.606	7.16331e-45	62.32	2	2	412	0	149	286
comp3843_c0_seq1 len=202 path=[2918338:0-201]	1	202	145	74.26	34.48	CRO_T003566	183	75.0998	2.42264e-18	64	2	53	202	0	3	52
comp3846_c0_seq1 len=334 path=[2926651:0-333]	1	334	339	98.8	33.33	CRO_T012446	335	133.65	2.8493e-38	56.64	-1	5	334	0	11	123
comp3847_c0_seq1 len=264 path=[2924013:0-263]	1	264	693	100	12.7	CRO_T028453	440	174.096	3.76629e-52	86.36	-1	1	264	0	467	554
comp3853_c0_seq1 len=618 path=[2940401:0-617]	1	618	290	68.93	47.59	CRO_T033614	448	177.178	5.49454e-54	69.23	-2	168	593	0	150	287
comp3862_c0_seq1 len=301 path=[2938167:0-300]	1	301	867	83.72	10.27	CRO_T005805	226	91.6633	2.99115e-22	56.18	-2	1	252	0	80	168
comp3863_c0_seq1 len=518 path=[2938219:0-517]	1	518	424	73.55	29.95	CRO_T000335	557	219.164	3.85356e-69	76.38	-2	137	517	0	298	424
comp3868_c0_seq1 len=300 path=[2987825:0-46 2955334:47-299]	1	300	413	84	20.34	CRO_T022116	459	181.415	4.43559e-56	98.81	1	49	300	0	110	193
comp3868_c0_seq2 len=670 path=[2940749:0-416 2955334:417-669]	1	670	413	75.22	40.68	CRO_T022116	914	356.681	4.42462e-122	98.81	2	167	670	0	26	193
comp3871_c0_seq1 len=581 path=[2966299:0-492 2988267:493-516 2989481:517-580]	1	581	683	61.45	22.25	CRO_T021573	139	58.151	4.94825e-10	31.58	-1	3	359	0	491	642
comp3875_c0_seq1 len=318 path=[2967776:0-317]	1	318	827	59.43	7.62	CRO_T005425	117	49.6766	9.06771e-08	46.03	3	30	218	0	378	440
comp3875_c1_seq1 len=347 path=[2945172:0-346]	1	347	1220	88.18	8.69	CRO_T013428	322	128.642	1.18499e-34	59.43	1	40	345	0	482	587
comp3882_c0_seq1 len=596 path=[2948357:0-498 2958644:499-595]	1	596	1438	99.66	17.32	CRO_T028892	713	279.256	2.61899e-86	70.68	1	1	594	0	509	757
comp3882_c0_seq2 len=595 path=[2948357:0-498 2974524:499-594]	1	595	1438	84.2	15.09	CRO_T028892	566	222.631	3.85145e-66	66.82	1	1	501	0	509	725
comp3899_c0_seq1 len=205 path=[2965055:0-204]	1	205	664	98.05	10.09	CRO_T020188	254	102.449	9.94318e-27	68.66	3	3	203	0	125	191
comp3912_c0_seq1 len=247 path=[2998910:0-246]	1	247	575	99.6	15.48	CRO_T013426	338	134.806	2.27097e-38	65.17	1	1	246	0	328	416
comp3912_c1_seq1 len=390 path=[2981782:0-389]	1	390	575	99.23	22.43	CRO_T013426	571	224.557	1.33041e-70	80.62	3	3	389	0	205	333
comp3934_c0_seq1 len=646 path=[2995689:0-645]	1	646	1105	78.95	15.57	CRO_T025718	710	278.1	3.29618e-86	79.07	-1	2	511	0	783	954
comp3953_c0_seq1 len=372 path=[3007375:0-371]	1	372	501	96.77	24.15	CRO_T026570	336	134.035	1.62704e-37	52.89	1	1	360	0	129	249
comp3955_c0_seq2 len=445 path=[3003135:0-212 3020375:213-223 3007825:224-444]	1	445	645	49.21	11.32	CRO_T024628	301	120.553	1.41093e-40	75.34	1	1	219	0	382	454
comp3957_c1_seq1 len=485 path=[3013501:0-484]	1	485	338	21.65	10.36	CRO_T008757	136	56.9954	4.09389e-10	74.29	-2	86	190	0	173	207
comp3960_c0_seq1 len=326 path=[3019491:0-325]	1	326	169	54.29	34.91	CRO_T012873	137	57.3806	2.88459e-11	45.76	-2	5	181	0	1	59
comp3971_c0_seq1 len=326 path=[3028626:0-325]	1	326	1177	99.39	9.18	CRO_T023335	309	123.635	4.62444e-33	71.3	-3	1	324	0	226	333
comp3981_c0_seq1 len=400 path=[3039950:0-399]	1	400	443	99.75	30.7	CRO_T025852	587	230.72	4.8003e-74	80.15	2	2	400	0	261	396
comp3990_c0_seq1 len=365 path=[3036199:0-364]	1	365	652	99.45	21.93	CRO_T020089	445	176.022	2.86886e-52	75.52	-1	3	365	0	372	514
comp3993_c0_seq1 len=393 path=[3041948:0-392]	1	393	1235	100	10.69	CRO_T013069	602	236.498	1.59744e-72	87.88	1	1	393	0	351	482
comp4004_c0_seq1 len=1795 path=[3107959:0-1794]	1	1795	1510	55.82	22.25	CRO_T017914	1259	489.574	4.66724e-156	69.94	1	793	1794	0	474	809
comp4012_c0_seq1 len=402 path=[3042595:0-149 3047130:150-401]	1	402	170	70.9	60	CRO_T025666	379	150.599	3.45139e-46	70.59	2	62	346	0	13	114
comp4027_c0_seq1 len=496 path=[3051889:0-495]	1	496	428	99.19	39.25	CRO_T030320	363	144.436	5.47958e-41	47.62	-3	3	494	0	29	196
comp4033_c0_seq2 len=619 path=[3071218:0-233 3093234:234-618]	1	619	340	20.36	12.35	CRO_T031572	111	47.3654	2.01613e-12	54.76	-2	358	483	0	218	259
comp4037_c0_seq1 len=278 path=[3073347:0-277]	1	278	684	99.28	13.45	CRO_T026919	438	173.326	8.21709e-52	90.22	3	3	278	0	209	300
comp4055_c0_seq1 len=415 path=[3090863:0-318 3102050:319-414]	1	415	1859	31.81	2.37	CRO_T020919	107	45.8246	2.16286e-06	45.45	3	12	143	0	843	886
comp4056_c0_seq1 len=444 path=[3130348:0-443]	1	444	744	97.97	18.95	CRO_T009241	592	232.646	3.66107e-72	84.14	2	2	436	0	209	349
comp4056_c1_seq1 len=921 path=[3077086:0-920]	1	921	744	99.67	46.1	CRO_T009241	1361	528.865	0	76.09	2	2	919	0	347	689
comp4075_c0_seq1 len=221 path=[3098102:0-220]	1	221	119	74.66	46.22	CRO_T032317	276	110.923	2.38977e-32	94.55	2	2	166	0	65	119
comp4084_c0_seq1 len=212 path=[3104836:0-211]	1	212	474	72.17	10.76	CRO_T014800	140	58.5362	2.11262e-11	49.02	3	60	212	0	251	301
comp4087_c0_seq1 len=202 path=[3109465:0-201]	1	202	278	99.5	24.1	CRO_T024415	338	134.806	4.92953e-40	95.52	1	1	201	0	47	113
comp4096_c0_seq1 len=475 path=[3112082:0-474]	1	475	311	96.63	48.23	CRO_T011901	280	112.464	7.76999e-30	48.8	-2	4	462	0	1	150
comp4097_c0_seq1 len=262 path=[3121148:0-261]	1	262	1053	99.62	8.26	CRO_T011435	316	126.331	2.16392e-34	66.67	2	2	262	0	884	970
comp4102_c0_seq1 len=418 path=[3116178:0-417]	1	418	397	96.89	32.49	CRO_T001552	457	180.644	2.8919e-55	65.93	-3	12	416	0	268	396
comp4104_c0_seq1 len=204 path=[3121501:0-203]	1	204	583	72.06	7.89	CRO_T014672	129	54.299	6.82192e-10	57.14	1	58	204	0	154	199
comp4119_c0_seq1 len=205 path=[3159562:0-204]	1	205	1274	99.51	5.34	CRO_T006345	255	102.834	1.68447e-26	73.53	2	2	205	0	74	141
comp4119_c1_seq1 len=376 path=[3130479:0-375]	1	376	1274	99.73	9.81	CRO_T006345	600	235.728	2.83202e-72	88	-1	2	376	0	139	263
comp4120_c0_seq1 len=331 path=[3131129:0-330]	1	331	252	23.56	10.32	CRO_T004284	117	49.6766	3.28087e-08	76.92	1	1	78	0	75	100
comp4122_c0_seq1 len=250 path=[3138315:0-62 3145429:63-81 3140696:82-249]	1	250	591	56.4	7.95	CRO_T026003	172	70.8626	2.26084e-15	70.21	2	2	142	0	533	579
comp4141_c0_seq1 len=635 path=[3144825:0-482 3179143:483-634]	1	635	1050	99.69	20	CRO_T007315	1031	401.749	1.32208e-132	90.05	-2	2	634	0	834	1043
comp4145_c0_seq1 len=565 path=[3165345:0-564]	1	565	203	22.3	20.69	CRO_T024514	173	71.2478	2.62348e-15	80.95	-3	3	128	0	21	62
comp4147_c0_seq1 len=201 path=[3160079:0-26 3155503:27-200]	1	201	926	97.01	7.02	CRO_T012595	169	69.707	4.7007e-15	53.85	1	1	195	0	700	764
comp4164_c0_seq1 len=340 path=[3241989:0-47 3191981:48-339]	1	340	446	87.35	23.54	CRO_T010320	296	118.627	2.49672e-32	58.49	-2	43	339	0	54	158
comp4164_c0_seq2 len=1179 path=[3162060:0-886 3191981:887-1178]	1	1179	446	96.69	88.12	CRO_T010320	1256	488.419	1.61e-170	64.66	-2	39	1178	0	54	446
comp4168_c0_seq1 len=303 path=[3176044:0-302]	1	303	774	99.01	14.08	CRO_T028474	241	97.4413	3.49945e-24	58.72	1	1	300	0	74	182
comp4168_c1_seq1 len=312 path=[3185720:0-311]	1	312	774	97.12	13.18	CRO_T028474	334	133.265	6.65739e-37	65.69	3	9	311	0	184	285
comp4170_c0_seq1 len=218 path=[3191835:0-109 3177273:110-217]	1	218	197	57.8	21.32	CRO_T031642	126	53.1434	3.65278e-10	57.14	-2	92	217	0	14	55
comp4170_c0_seq2 len=369 path=[3167577:0-260 3177273:261-368]	1	369	197	88.62	57.87	CRO_T031642	262	105.531	1.21909e-28	43.86	-2	42	368	0	14	127
comp4177_c0_seq1 len=374 path=[3180335:0-373]	1	374	222	33.69	18.92	CRO_T021321	192	78.5666	1.84581e-18	88.1	-3	4	129	0	1	42
comp4194_c0_seq1 len=321 path=[3190526:0-320]	1	321	598	42.99	7.36	CRO_T001077	102	43.8986	6.49244e-06	41.3	-1	163	300	0	226	269
comp4195_c0_seq1 len=224 path=[3184464:0-223]	1	224	477	89.73	14.05	CRO_T033712	166	68.5514	8.24033e-15	49.25	-3	19	219	0	301	367
comp4199_c0_seq1 len=790 path=[3187394:0-789]	1	790	534	99.49	49.06	CRO_T016077	1034	402.905	8.84163e-138	80.53	-1	2	787	0	43	304
comp4206_c0_seq1 len=308 path=[3201364:0-307]	1	308	1448	98.38	6.84	CRO_T015991	313	125.176	9.99074e-34	66.67	2	5	307	0	740	838
comp4211_c0_seq1 len=372 path=[3205894:0-371]	1	372	1488	100	8.2	CRO_T029050	405	160.614	1.16211e-45	66.13	1	1	372	0	116	237
comp4216_c0_seq1 len=252 path=[3199916:0-251]	1	252	610	70.24	9.84	CRO_T015819	177	72.7886	4.59753e-16	61.67	-2	6	182	0	278	337
comp4231_c0_seq1 len=384 path=[3218511:0-383]	1	384	645	67.97	13.49	CRO_T008828	422	167.162	4.60288e-49	89.66	1	1	261	0	559	645
comp4235_c0_seq1 len=363 path=[3217223:0-362]	1	363	374	55.37	17.91	CRO_T030469	233	94.3597	9.81017e-24	64.18	3	153	353	0	227	293
comp4245_c0_seq1 len=537 path=[3284123:0-536]	1	537	937	81.01	15.47	CRO_T030963	634	248.825	8.96899e-77	77.24	1	1	435	0	606	750
comp4245_c1_seq1 len=685 path=[3221868:0-684]	1	685	937	87.59	19.85	CRO_T030963	614	241.121	3.69501e-73	61.39	-2	58	657	0	750	935
comp4257_c0_seq1 len=919 path=[3233412:0-222 3244530:223-918]	1	919	242	69.86	90.91	CRO_T026240	994	387.497	3.27364e-135	87.73	1	1	642	0	20	239
comp4257_c0_seq2 len=1016 path=[3233412:0-222 3241325:223-319 3244530:320-1015]	1	1016	242	41.04	57.44	CRO_T026240	671	263.077	7.94291e-105	90.65	2	323	739	0	101	239
comp4260_c0_seq1 len=279 path=[3234182:0-278]	1	279	102	32.26	29.41	CRO_T019924	126	53.1434	3.30142e-10	76.67	-2	189	278	0	67	96
comp4261_c0_seq1 len=571 path=[3257014:0-122 3261231:123-570]	1	571	1490	14.71	1.88	CRO_T000377	120	50.8322	1.23983e-07	82.14	-1	488	571	0	1463	1490
comp4263_c0_seq1 len=2151 path=[3235435:0-2150]	1	2151	315	39.75	90.48	CRO_T003756	1219	474.167	4.04264e-162	83.51	-1	985	1839	0	1	285
comp4283_c0_seq1 len=336 path=[3250396:0-335]	1	336	499	59.82	13.43	CRO_T019793	110	46.9802	6.04737e-07	34.33	-2	108	308	0	204	270
comp4291_c0_seq1 len=358 path=[3260947:0-357]	1	358	505	99.72	23.56	CRO_T031282	418	165.622	4.36751e-49	75.63	1	1	357	0	302	420
comp4292_c0_seq1 len=407 path=[3268973:0-368 3280990:369-406]	1	407	596	83.29	18.12	CRO_T010475	383	152.14	1.25592e-43	69.03	-1	3	341	0	1	108
comp4299_c0_seq1 len=215 path=[3268274:0-214]	1	215	169	61.4	26.04	CRO_T000890	100	43.1282	1.36732e-06	50	2	80	211	0	1	44
comp4301_c0_seq1 len=703 path=[3269498:0-105 3273428:106-702]	1	703	246	91.75	80.89	CRO_T031431	596	234.187	3.41552e-76	60.18	-1	56	700	0	46	244
comp4303_c0_seq1 len=706 path=[3290688:0-705]	1	706	1171	93.48	21.78	CRO_T009706	267	107.457	7.10817e-26	34.24	3	6	665	0	183	437
comp4303_c1_seq1 len=519 path=[3320067:0-518]	1	519	869	84.97	16.34	CRO_T003087	140	58.5362	3.13242e-10	33.33	1	79	519	0	482	623
comp4310_c0_seq1 len=633 path=[3275099:0-376 3326474:377-382 3289770:383-632]	1	633	739	63.51	19.22	CRO_T030182	318	127.102	3.2959e-33	47.89	1	139	540	0	1	142
comp4312_c0_seq1 len=341 path=[3293624:0-340]	1	341	249	38.71	17.27	CRO_T000161	100	43.1282	6.28086e-06	52.27	-1	165	296	0	206	248
comp4320_c0_seq1 len=421 path=[3283766:0-420]	1	421	392	99.76	36.22	CRO_T022988	536	211.075	5.71414e-67	73.65	2	2	421	0	142	283
comp4322_c1_seq1 len=634 path=[3300288:0-633]	1	634	840	99.84	25.12	CRO_T030834	892	348.206	5.7372e-114	77.25	-2	1	633	0	19	229
comp4326_c0_seq1 len=256 path=[3287344:0-255]	1	256	973	69.14	6.58	CRO_T026365	193	78.9518	5.06099e-18	78.12	-3	78	254	0	766	829
comp4340_c0_seq1 len=387 path=[3299222:0-386]	1	387	143	97.67	89.51	CRO_T018155	526	207.223	1.03768e-68	79.69	1	1	378	0	14	141
comp4346_c0_seq1 len=933 path=[3323312:0-932]	1	933	832	99.36	37.14	CRO_T014863	1277	496.508	9.59764e-170	77.99	3	3	929	0	237	545
comp4351_c0_seq1 len=514 path=[3307810:0-157 3310540:158-513]	1	514	1395	99.81	12.26	CRO_T013475	923	360.147	9.76153e-116	98.83	2	2	514	0	409	579
comp4351_c0_seq2 len=431 path=[3328186:0-74 3310540:75-430]	1	431	1395	84.92	8.75	CRO_T013475	637	249.98	9.6922e-77	95.08	3	66	431	0	458	579
comp4356_c0_seq1 len=713 path=[3338662:0-450 3353817:451-471 3354485:472-712]	1	713	325	24.82	17.85	CRO_T013190	115	48.9062	6.69806e-08	44.07	2	416	592	0	121	178
comp4357_c0_seq1 len=320 path=[3313943:0-319]	1	320	2231	95.62	4.57	CRO_T032247	317	126.716	5.28828e-34	72.55	-2	2	307	0	684	785
comp4364_c0_seq1 len=250 path=[3319985:0-213 3323393:214-249]	1	250	1425	98.4	5.75	CRO_T017084	307	122.865	3.05427e-33	85.37	2	2	247	0	548	629
comp4364_c0_seq2 len=250 path=[3319985:0-213 3324533:214-249]	1	250	1425	63.6	3.72	CRO_T017084	255	102.834	3.84783e-26	86.79	2	2	160	0	548	600
comp4365_c0_seq1 len=1134 path=[3321175:0-1077 3356875:1078-1078 3356942:1079-1133]	1	1134	266	68.78	97.74	CRO_T030193	1295	503.442	1.99089e-179	95.38	2	116	895	0	3	262
comp4371_c0_seq1 len=258 path=[3331013:0-41 3331924:42-65 3332495:66-257]	1	258	967	97.67	8.69	CRO_T016644	339	135.191	1.05805e-37	76.19	-3	5	256	0	437	520
comp4371_c0_seq3 len=238 path=[3348212:0-21 3331924:22-45 3332495:46-237]	1	238	967	98.32	8.07	CRO_T016644	352	140.198	1.73664e-39	83.33	-3	3	236	0	437	514
comp4371_c0_seq4 len=456 path=[3331013:0-41 3331924:42-65 3349467:66-455]	1	456	814	98.03	18.3	CRO_T018402	609	239.195	3.98183e-74	77.18	-3	5	451	0	368	516
comp4377_c0_seq1 len=283 path=[3329589:0-282]	1	283	768	99.65	12.24	CRO_T027021	421	166.777	3.43648e-49	79.79	1	1	282	0	131	224
comp4382_c0_seq1 len=227 path=[3332348:0-226]	1	227	302	96.48	23.51	CRO_T016718	240	97.0561	1.54867e-25	89.04	3	3	221	0	5	75
comp4389_c0_seq1 len=810 path=[3337187:0-809]	1	810	350	92.96	72	CRO_T014444	670	262.692	2.11202e-85	57.94	2	56	808	0	25	276
comp4396_c0_seq1 len=740 path=[3344544:0-739]	1	740	639	77.84	30.05	CRO_T031925	868	338.961	6.14619e-112	86.46	-1	165	740	0	448	639
comp4400_c0_seq1 len=220 path=[3347223:0-219]	1	220	558	99.55	13.08	CRO_T024650	296	118.627	1.04691e-32	76.71	-1	2	220	0	107	179
comp4400_c1_seq1 len=226 path=[3355366:0-225]	1	226	558	98.23	13.26	CRO_T024650	224	90.8929	1.19737e-22	62.16	-3	3	224	0	175	248
comp4406_c0_seq2 len=504 path=[3353337:0-256 3374438:257-503]	1	504	241	98.81	71.37	CRO_T010132	665	260.766	8.29408e-88	72.67	-3	2	499	0	66	237
comp4420_c0_seq1 len=258 path=[3363703:0-257]	1	258	458	96.51	18.12	CRO_T015787	340	135.576	8.43971e-39	72.29	-2	9	257	0	61	143
comp4432_c0_seq1 len=299 path=[3371132:0-39 3372484:40-61 3373144:62-298]	1	299	759	61.2	8.04	CRO_T016109	235	95.1301	1.92292e-25	72.13	2	116	298	0	685	745
comp4432_c0_seq2 len=385 path=[3371132:0-39 3392582:40-147 3373144:148-384]	1	385	759	99.74	14.49	CRO_T016109	268	107.842	1.71171e-27	49.22	1	1	384	0	636	745
comp4434_c0_seq1 len=220 path=[3375155:0-219]	1	220	779	95.45	8.99	CRO_T032802	324	129.413	5.04244e-36	81.43	2	11	220	0	194	263
comp4435_c0_seq1 len=382 path=[3373315:0-381]	1	382	532	98.95	23.68	CRO_T009188	635	249.21	2.10133e-80	96.03	-3	3	380	0	276	401
comp4436_c0_seq1 len=753 path=[3397337:0-110 3423668:111-191 3401012:192-752]	1	753	736	52.19	18.61	CRO_T028899	306	122.479	5.51173e-51	52.9	2	110	502	0	253	389
comp4436_c0_seq2 len=672 path=[3397337:0-110 3401012:111-671]	1	672	736	36.61	11.14	CRO_T028899	247	99.7525	1.04897e-43	69.51	3	426	671	0	390	471
comp4447_c0_seq1 len=595 path=[3383080:0-594]	1	595	1595	97.82	11.91	CRO_T009282	858	335.109	5.32024e-106	80.93	3	12	593	0	949	1138
comp4467_c0_seq1 len=223 path=[3395303:0-222]	1	223	606	56.5	6.44	CRO_T030988	100	43.1282	5.55499e-06	47.62	3	96	221	0	154	192
comp4488_c0_seq1 len=667 path=[3410161:0-596 3453171:597-666]	1	667	630	29.69	14.29	CRO_T029325	189	77.411	3.04235e-16	51.06	2	470	667	0	54	143
comp4507_c0_seq1 len=757 path=[3438028:0-756]	1	757	360	80.45	60	CRO_T030122	281	112.849	1.13629e-28	31.48	3	6	614	0	135	350
comp4525_c0_seq1 len=446 path=[3437647:0-445]	1	446	713	95.52	19.78	CRO_T006751	409	162.155	8.20805e-47	60.56	3	3	428	0	500	640
comp4528_c0_seq1 len=899 path=[3440028:0-592 3458556:593-898]	1	899	345	99.78	87.25	CRO_T017453	813	317.775	1.94413e-106	58.99	-3	1	897	0	26	326
comp4528_c0_seq2 len=842 path=[3440028:0-592 3505131:593-841]	1	842	345	99.76	81.74	CRO_T017453	831	324.709	1.3877e-109	65.1	-3	1	840	0	45	326
comp4533_c0_seq1 len=205 path=[3444336:0-204]	1	205	246	96.59	26.83	CRO_T008908	322	128.642	5.9452e-38	87.88	3	3	200	0	9	74
comp4536_c0_seq1 len=313 path=[3446203:0-208 3461280:209-312]	1	313	227	84.35	40.09	CRO_T027964	124	52.373	3.029e-09	30.77	2	2	265	0	69	159
comp4538_c0_seq1 len=291 path=[3447305:0-290]	1	291	1016	100	8.76	CRO_T032507	370	147.132	1.49093e-41	74.23	-1	1	291	0	449	537
comp4542_c0_seq1 len=213 path=[3451084:0-212]	1	213	215	97.18	33.95	CRO_T011865	210	85.5001	9.6755e-22	78.08	1	1	207	0	59	131
comp4542_c1_seq1 len=213 path=[3462626:0-212]	1	213	215	98.59	33.02	CRO_T011865	175	72.0182	6.76128e-17	60.27	-3	2	211	0	133	203
comp4547_c0_seq1 len=968 path=[3477542:0-967]	1	968	253	67.25	88.14	CRO_T008807	765	299.286	3.22347e-100	68.16	1	13	663	0	31	253
comp4548_c0_seq1 len=1903 path=[3525697:0-1902]	1	1903	551	80.56	94.92	CRO_T007511	1937	750.74	0	70.48	-2	88	1620	0	27	549
comp4549_c0_seq1 len=1042 path=[3489830:0-1041]	1	1042	333	81.77	99.1	CRO_T012329	688	269.626	3.20416e-87	65.77	-3	123	974	0	1	330
comp4550_c0_seq1 len=602 path=[3467996:0-601]	1	602	115	55.81	100	CRO_T014065	377	149.828	1.25393e-45	84.35	-1	147	482	0	1	115
comp4551_c0_seq1 len=1311 path=[3495826:0-1310]	1	1311	373	80.09	91.69	CRO_T012708	813	317.775	4.05481e-104	47.86	1	1	1050	0	22	363
comp4552_c0_seq2 len=1363 path=[3454899:0-382 3558698:383-1362]	1	1363	646	99.71	70.12	CRO_T002854	2102	814.298	0	89.85	2	2	1360	0	164	616
comp4553_c0_seq1 len=1583 path=[3455201:0-1203 3476006:1204-1377 3479044:1378-1582]	1	1583	375	65.95	92.53	CRO_T030403	1406	546.199	0	76.22	3	186	1229	0	29	375
comp4553_c0_seq2 len=1409 path=[3455201:0-1203 3479044:1204-1408]	1	1409	375	73.88	92.27	CRO_T030403	1383	537.339	0	75.57	3	186	1226	0	29	374
comp4554_c0_seq1 len=2341 path=[3455272:0-2340]	1	2341	707	90.47	100	CRO_T020918	2040	790.415	0	62.72	-2	118	2235	0	1	707
comp4555_c0_seq1 len=1543 path=[3487966:0-1542]	1	1543	468	88.85	98.08	CRO_T003089	2156	835.099	0	86.93	1	115	1485	0	10	468
comp4556_c0_seq1 len=898 path=[3458772:0-897]	1	898	193	62.47	100	CRO_T005876	484	191.045	3.14375e-59	76.65	-2	139	699	0	1	193
comp4557_c0_seq1 len=1037 path=[3459514:0-615 3474884:616-1036]	1	1037	788	27.77	12.31	CRO_T019182	364	144.821	1.0308e-64	86.6	-1	618	905	0	564	660
comp4557_c0_seq2 len=1113 path=[3459514:0-615 3473084:616-691 3474884:692-1112]	1	1113	788	57.95	27.41	CRO_T019182	801	313.153	1.37271e-98	85.65	-1	337	981	0	564	779
comp4559_c0_seq1 len=1308 path=[3460510:0-1307]	1	1308	264	62.16	99.24	CRO_T028168	707	276.944	8.66359e-90	67.26	-2	264	1076	0	1	262
comp4564_c0_seq1 len=1619 path=[3464245:0-1618]	1	1619	1790	94.13	28.77	CRO_T033579	1730	671.003	0	68.54	2	32	1555	0	820	1334
comp4565_c0_seq1 len=1592 path=[3506821:0-1591]	1	1592	260	20.92	42.69	CRO_T027761	536	211.075	1.71219e-63	86.49	3	693	1025	0	1	111
comp4567_c0_seq1 len=2988 path=[3555833:0-2987]	1	2988	1125	62.55	50.67	CRO_T026560	2312	895.19	0	75	1	976	2844	0	169	738
comp4571_c0_seq1 len=316 path=[3480897:0-315]	1	316	518	82.59	17.18	CRO_T017325	210	85.5001	2.64006e-20	61.8	-3	3	263	0	4	92
comp4573_c0_seq1 len=1084 path=[3509593:0-1083]	1	1084	312	84.96	99.36	CRO_T002623	1203	468.003	5.79344e-165	73.8	2	50	970	0	2	311
comp4574_c0_seq1 len=775 path=[3474753:0-774]	1	775	479	67.74	36.53	CRO_T006748	784	306.605	4.84147e-101	84.57	-1	2	526	0	1	175
comp4576_c0_seq1 len=267 path=[3482047:0-266]	1	267	643	98.88	13.84	CRO_T003208	206	83.9593	8.31757e-20	47.78	3	3	266	0	391	479
comp4578_c0_seq1 len=1049 path=[3506113:0-1048]	1	1049	264	67.49	89.39	CRO_T001715	1004	391.349	1.07275e-135	84.75	-2	176	883	0	29	264
comp4579_c0_seq1 len=1290 path=[3541414:0-1289]	1	1290	349	38.6	42.69	CRO_T014116	478	188.734	5.30729e-55	61.9	2	140	637	0	22	170
comp4580_c0_seq1 len=1069 path=[3518480:0-427 3529095:428-1068]	1	1069	202	50.8	89.6	CRO_T020130	885	345.51	1.30364e-118	89.5	-3	177	719	0	20	200
comp4580_c0_seq2 len=916 path=[3545252:0-274 3529095:275-915]	1	916	202	31.77	48.02	CRO_T020130	481	189.889	1.25782e-58	91.75	-3	276	566	0	20	116
comp4582_c0_seq1 len=1189 path=[3531419:0-1188]	1	1189	599	73.68	50.08	CRO_T025868	1233	479.559	9.41614e-165	82.67	-1	62	937	0	297	596
comp4583_c0_seq1 len=590 path=[3508656:0-589]	1	590	2458	79.32	6.35	CRO_T029478	752	294.278	8.25377e-91	89.74	-2	122	589	0	633	788
comp4584_c0_seq1 len=1443 path=[3535478:0-915 3559752:916-936 3574082:937-1074 3560562:1075-1442]	1	1443	236	54.68	91.53	CRO_T021391	746	291.967	2.36192e-95	65.53	-1	331	1119	0	1	216
comp4584_c0_seq2 len=1305 path=[3535478:0-915 3559752:916-936 3560562:937-1304]	1	1305	236	49.89	91.53	CRO_T021391	800	312.768	4.55232e-104	79.36	-1	331	981	0	1	216
comp4587_c0_seq2 len=650 path=[3510581:0-258 3515176:259-649]	1	650	182	38.31	45.6	CRO_T032354	393	155.992	7.90072e-47	87.95	-2	386	634	0	88	170
comp4588_c0_seq1 len=2433 path=[3511562:0-2432]	1	2433	503	58.69	94.63	CRO_T008218	1776	688.723	0	90.97	2	143	1570	0	26	501
comp4589_c0_seq1 len=1796 path=[3552860:0-102 3555544:103-201 3557602:202-1795]	1	1796	834	51.95	30.34	CRO_T024004	810	316.62	1.54562e-96	55.95	1	295	1227	0	168	420
comp4590_c0_seq1 len=1870 path=[3514847:0-1869]	1	1870	357	37.38	65.27	CRO_T010223	1041	405.601	1.7157e-173	85.41	-1	110	808	0	125	357
comp4593_c0_seq1 len=2808 path=[3520296:0-2563 3563910:2564-2807]	1	2808	765	85.36	100	CRO_T026105	2632	1018.45	0	70.86	-2	363	2759	0	1	765
comp4594_c0_seq2 len=1583 path=[3580331:0-343 3592467:344-1582]	1	1583	390	72.58	98.21	CRO_T016599	1582	613.994	0	91.12	-1	336	1484	0	1	383
comp4596_c0_seq1 len=771 path=[3527051:0-770]	1	771	120	45.91	100	CRO_T020540	477	188.348	1.2445e-59	76.67	-1	256	609	0	1	120
comp4598_c0_seq1 len=232 path=[3528795:0-51 3538233:52-231]	1	232	932	96.98	8.05	CRO_T001097	236	95.5153	6.52757e-24	57.33	1	1	225	0	311	385
comp4600_c0_seq1 len=1572 path=[3572152:0-1571]	1	1572	382	66.22	92.93	CRO_T030582	1158	450.669	1.38115e-154	58.03	1	244	1284	0	20	374
comp4601_c0_seq1 len=1488 path=[3567332:0-1487]	1	1488	1000	58.06	28.8	CRO_T018190	1168	454.521	9.82926e-149	69.1	3	141	1004	0	13	300
comp4602_c0_seq1 len=838 path=[3536013:0-589 3563460:590-679 3547870:680-837]	1	838	631	97.37	38.03	CRO_T024636	728	285.034	1.0985e-90	49.63	-2	1	816	0	246	485
comp4602_c0_seq2 len=748 path=[3536013:0-589 3547870:590-747]	1	748	631	97.06	38.03	CRO_T024636	770	301.212	2.46078e-97	55.79	-2	1	726	0	246	485
comp4604_c0_seq1 len=517 path=[3538282:0-516]	1	517	707	73.69	17.96	CRO_T003173	400	158.688	3.30854e-45	57.48	3	84	464	0	581	707
comp4607_c0_seq1 len=421 path=[3542066:0-62 3543779:63-420]	1	421	858	48.46	7.93	CRO_T030514	341	135.961	4.48726e-37	91.18	-2	1	204	0	1	68
comp4607_c0_seq2 len=411 path=[3572985:0-52 3543779:53-410]	1	411	858	35.04	5.59	CRO_T030514	232	93.9745	1.7313e-22	89.58	-2	51	194	0	1	48
comp4608_c0_seq1 len=1822 path=[3599237:0-1821]	1	1822	595	49.07	51.76	CRO_T016155	915	357.066	3.1366e-114	62.38	2	878	1771	0	287	594
comp4609_c0_seq1 len=2179 path=[3546103:0-2178]	1	2179	1022	69.94	49.8	CRO_T028549	2147	831.632	0	85.46	2	332	1855	0	1	509
comp4610_c0_seq1 len=881 path=[3564036:0-880]	1	881	262	54.82	61.07	CRO_T002589	354	140.969	2.60742e-39	57.14	-3	250	732	0	40	199
comp4613_c0_seq1 len=850 path=[3573887:0-849]	1	850	491	21.18	12.83	CRO_T003261	109	46.595	7.92229e-06	49.21	-3	171	350	0	85	147
comp4614_c0_seq1 len=538 path=[3578988:0-537]	1	538	111	59.11	92.79	CRO_T020230	418	165.622	4.62523e-52	77.36	2	104	421	0	9	111
comp4616_c0_seq1 len=490 path=[3605379:0-96 3588135:97-489]	1	490	296	41.02	25	CRO_T011204	323	129.028	4.3589e-36	87.84	1	184	384	0	1	74
comp4616_c0_seq2 len=594 path=[3580198:0-200 3588135:201-593]	1	594	296	33.84	25	CRO_T011204	325	129.798	5.85149e-36	87.84	3	288	488	0	1	74
comp4617_c0_seq1 len=227 path=[3570650:0-108 3576934:109-226]	1	227	524	38.33	5.53	CRO_T019669	104	44.669	1.9041e-12	72.41	3	75	161	0	398	426
comp4620_c0_seq1 len=730 path=[3567347:0-729]	1	730	1097	59.18	13.49	CRO_T029004	679	266.159	1.43132e-81	88.59	2	2	433	0	950	1097
comp4621_c0_seq1 len=1887 path=[3570603:0-397 3584695:398-1886]	1	1887	645	43.88	42.79	CRO_T024628	1405	545.814	0	91.3	-3	1058	1885	0	215	490
comp4623_c0_seq1 len=276 path=[3577396:0-275]	1	276	971	98.91	9.47	CRO_T014132	164	67.781	5.27452e-14	84.78	2	2	274	0	188	279
comp4624_c0_seq1 len=928 path=[3577726:0-227 3583313:228-927]	1	928	389	52.37	42.67	CRO_T022872	644	252.677	1.57948e-80	80.12	3	69	554	0	1	166
comp4628_c0_seq1 len=2617 path=[3587281:0-2616]	1	2617	478	54.8	100	CRO_T010486	2028	785.793	0	78.45	-2	1018	2451	0	1	478
comp4629_c0_seq1 len=430 path=[3596383:0-429]	1	430	244	69.07	43.85	CRO_T032818	375	149.058	1.68876e-44	73.83	3	57	353	0	137	243
comp4631_c0_seq1 len=1954 path=[3591802:0-1953]	1	1954	493	72.93	96.55	CRO_T018712	2182	845.114	0	87.82	-2	445	1869	0	18	493
comp4636_c0_seq1 len=3144 path=[3717514:0-3143]	1	3144	827	76.24	96.98	CRO_T031826	3340	1291.17	0	79.93	-1	313	2709	0	26	827
comp4637_c0_seq1 len=1077 path=[3596240:0-1076]	1	1077	323	84.68	96.59	CRO_T019055	1194	464.537	1.69204e-163	68.91	-3	14	925	0	8	319
comp4639_c0_seq1 len=1442 path=[3628167:0-1441]	1	1442	374	70.53	91.18	CRO_T010616	1477	573.548	0	78.72	-2	203	1219	0	32	372
comp4640_c0_seq1 len=238 path=[3613494:0-161 3601345:162-237]	1	238	258	32.77	10.08	CRO_T018489	132	55.4546	1.2961e-10	100	-2	160	237	0	78	103
comp4641_c0_seq1 len=2793 path=[3663269:0-2792]	1	2793	644	66.17	95.81	CRO_T007334	2479	959.518	0	82.69	1	559	2406	0	22	638
comp4642_c0_seq1 len=1029 path=[3602017:0-1028]	1	1029	1528	75.22	14.01	CRO_T014556	455	179.874	3.0746e-49	47.51	2	38	811	0	4	217
comp4644_c0_seq1 len=879 path=[3620378:0-878]	1	879	448	64.51	42.19	CRO_T012270	701	274.633	1.72758e-88	88.36	3	309	875	0	1	189
comp4647_c0_seq2 len=755 path=[3658432:0-124 3635699:125-754]	1	755	209	78.68	97.13	CRO_T003491	466	184.111	5.30806e-57	47.29	-2	80	673	0	4	206
comp4651_c0_seq1 len=359 path=[3624146:0-54 3625738:55-58 3625842:59-358]	1	359	322	99.44	37.27	CRO_T020092	261	105.145	8.96366e-28	54.17	3	3	359	0	115	234
comp4653_c0_seq1 len=350 path=[3618686:0-306 3632011:307-349]	1	350	852	38.57	5.28	CRO_T018585	243	98.2117	2.21942e-26	93.33	-2	215	349	0	788	832
comp4653_c0_seq2 len=450 path=[3618686:0-306 3628135:307-406 3632011:407-449]	1	450	852	21.33	3.76	CRO_T018585	181	74.3294	1.12429e-23	93.75	-3	215	310	0	801	832
comp4654_c0_seq1 len=898 path=[3619945:0-109 3688875:110-897]	1	898	172	41.09	77.91	CRO_T032805	328	130.954	2.12969e-36	71.64	1	169	537	0	22	155
comp4655_c0_seq1 len=1221 path=[3624702:0-406 3634258:407-1220]	1	1221	158	38.57	99.37	CRO_T005341	654	256.529	9.64914e-84	80.89	-2	666	1136	0	1	157
comp4655_c0_seq2 len=1249 path=[3624702:0-406 3686678:407-434 3634258:435-1248]	1	1249	158	37.71	99.37	CRO_T005341	653	256.144	2.18174e-83	80.89	-2	694	1164	0	1	157
comp4659_c0_seq1 len=1064 path=[3633670:0-1063]	1	1064	230	56.39	86.96	CRO_T013738	930	362.844	4.80066e-125	86	-1	348	947	0	30	229
comp4662_c0_seq1 len=2028 path=[3639680:0-2027]	1	2028	1053	84.17	52.9	CRO_T011435	2537	981.86	0	83.19	-3	152	1858	0	497	1053
comp4663_c0_seq2 len=1035 path=[3640484:0-569 3657215:570-580 3657708:581-1034]	1	1035	123	26.09	72.36	CRO_T002162	319	127.487	2.55963e-35	76.67	-1	727	996	0	1	89
comp4666_c0_seq1 len=2325 path=[3645724:0-2239 3703378:2240-2324]	1	2325	1368	83.74	47.51	CRO_T032020	2145	830.861	0	65.86	-1	379	2325	0	15	664
comp4668_c0_seq1 len=3075 path=[3787755:0-409 3809887:410-3074]	1	3075	1297	53.66	40.17	CRO_T029124	2075	803.897	0	72.15	3	3	1652	0	708	1228
comp4674_c0_seq1 len=704 path=[3687099:0-491 3669297:492-703]	1	704	1442	86.08	14.15	CRO_T025793	617	242.276	1.40467e-72	60.29	-1	93	698	0	1138	1341
comp4681_c0_seq1 len=747 path=[3684671:0-369 3692092:370-374 3692158:375-746]	1	747	169	29.72	65.09	CRO_T001264	301	120.553	4.12021e-33	58.18	2	155	376	0	15	124
comp4682_c0_seq2 len=1384 path=[3698762:0-707 3728907:708-1383]	1	1384	364	77.6	98.35	CRO_T018607	1645	638.262	0	84.64	2	65	1138	0	1	358
comp4683_c0_seq1 len=1311 path=[3694638:0-1169 3716358:1170-1310]	1	1311	295	67.05	100	CRO_T024753	924	360.533	8.04508e-122	88.14	-2	273	1151	0	1	295
comp4684_c0_seq1 len=818 path=[3673141:0-817]	1	818	166	47.31	78.31	CRO_T032681	459	181.415	3.13898e-56	66.15	-1	204	590	0	21	150
comp4688_c0_seq1 len=3178 path=[3800825:0-3177]	1	3178	928	91.66	100	CRO_T003031	3794	1466.06	0	80.62	1	94	3006	0	1	928
comp4691_c0_seq2 len=2607 path=[3755226:0-653 3771784:654-2606]	1	2607	759	86.88	97.76	CRO_T025261	3085	1192.95	0	79.16	-1	94	2358	0	18	759
comp4692_c0_seq1 len=683 path=[3689071:0-87 3730977:88-682]	1	683	157	54.03	77.71	CRO_T022714	457	180.644	1.17963e-56	75.61	2	47	415	0	32	153
comp4697_c0_seq2 len=1507 path=[3696956:0-1001 3729338:1002-1015 3729790:1016-1506]	1	1507	444	56.93	65.99	CRO_T007824	1144	445.277	0	80.2	-1	146	1003	0	152	444
comp4698_c0_seq1 len=1268 path=[3740163:0-219 3747418:220-1267]	1	1268	334	77.6	99.1	CRO_T019400	1531	594.349	0	91.24	1	133	1116	0	4	334
comp4699_c0_seq2 len=1921 path=[3699843:0-1016 3720746:1017-1920]	1	1921	605	91.98	97.52	CRO_T007169	2327	900.968	0	84.15	2	2	1768	0	16	605
comp4701_c0_seq2 len=767 path=[3718803:0-265 3724618:266-766]	1	767	102	17.21	43.14	CRO_T013112	226	91.6633	6.53505e-23	90.91	1	190	321	0	23	66
comp4703_c0_seq1 len=1596 path=[3705549:0-1595]	1	1596	434	64.47	78.34	CRO_T012238	828	323.553	2.93142e-104	47.81	2	434	1462	0	90	429
comp4705_c0_seq1 len=2518 path=[3706121:0-2517]	1	2518	1424	46.82	27.32	CRO_T016549	1804	699.508	0	86.04	1	1168	2346	0	907	1295
comp4707_c0_seq1 len=1026 path=[3736139:0-584 3748765:585-1025]	1	1026	288	34.5	38.54	CRO_T005432	459	181.415	8.01432e-54	79.66	2	305	658	0	37	147
comp4708_c0_seq1 len=3304 path=[3711230:0-3303]	1	3304	724	65.47	99.86	CRO_T013248	2848	1101.66	0	79.14	-3	537	2699	0	1	723
comp4709_c0_seq1 len=582 path=[3731702:0-581]	1	582	888	99.48	21.62	CRO_T012092	365	145.206	1.75088e-39	40.51	1	4	582	0	1	192
comp4710_c0_seq1 len=2389 path=[3767982:0-1252 3796411:1253-2365 3823726:2366-2388]	1	2389	720	89.28	98.75	CRO_T021037	2641	1021.92	0	75.11	3	87	2219	0	4	714
comp4711_c0_seq1 len=1101 path=[4059382:0-1100]	1	1101	1015	51.5	18.42	CRO_T032693	947	369.392	4.8009e-118	92.59	2	215	781	0	1	187
comp4712_c0_seq1 len=430 path=[3727390:0-429]	1	430	152	64.19	59.21	CRO_T015554	285	114.39	3.00708e-32	66.67	2	2	277	0	63	152
comp4713_c0_seq1 len=1029 path=[3757284:0-962 3794304:963-1028]	1	1029	237	67.35	97.47	CRO_T000447	884	345.125	4.07019e-118	77.49	-1	253	945	0	1	231
comp4714_c0_seq1 len=1122 path=[3728969:0-1121]	1	1122	502	95.99	73.31	CRO_T022600	1843	714.531	0	92.93	-2	45	1121	0	135	502
comp4715_c0_seq1 len=2482 path=[3788905:0-2481]	1	2482	449	60.8	100	CRO_T025664	1302	506.138	4.39783e-171	61.28	-2	412	1920	0	1	449
comp4716_c0_seq1 len=1235 path=[3758230:0-1234]	1	1235	472	63.4	57.84	CRO_T020981	1013	394.815	4.0875e-133	77.01	-1	201	983	0	1	273
comp4721_c0_seq1 len=2107 path=[3786179:0-1926 3827203:1927-2106]	1	2107	443	65.21	100	CRO_T030263	1573	610.527	0	76.47	-2	154	1527	0	1	443
comp4723_c0_seq1 len=329 path=[3754974:0-253 3760994:254-328]	1	329	497	81.16	17.91	CRO_T022497	322	128.642	5.80956e-36	76.4	-2	62	328	0	406	494
comp4725_c0_seq1 len=1208 path=[3803125:0-1207]	1	1208	279	65.31	93.91	CRO_T025001	1142	444.506	1.30979e-155	83.58	-1	291	1079	0	1	262
comp4727_c0_seq1 len=1635 path=[3759448:0-1634]	1	1635	497	73.03	80.89	CRO_T002420	1484	576.244	0	72.7	3	69	1262	0	1	402
comp4728_c0_seq1 len=1133 path=[3759559:0-1132]	1	1133	216	57.19	100	CRO_T013773	771	301.597	7.35818e-101	69.91	-3	334	981	0	1	216
comp4731_c0_seq1 len=1669 path=[3802852:0-1137 3828338:1138-1668]	1	1669	532	72.26	75.56	CRO_T014768	1106	430.639	3.6894e-144	72.09	2	92	1297	0	34	435
comp4733_c0_seq1 len=629 path=[3784402:0-628]	1	629	271	80.13	61.99	CRO_T006334	792	309.686	6.63481e-106	94.64	3	126	629	0	1	168
comp4734_c0_seq1 len=2060 path=[3817224:0-2059]	1	2060	475	70.34	93.47	CRO_T001430	1408	546.969	0	69.07	1	457	1905	0	29	472
comp4735_c0_seq1 len=1503 path=[3808029:0-611 3825242:612-1502]	1	1503	373	68.46	87.4	CRO_T015228	679	266.159	2.32898e-83	50.28	1	142	1170	0	5	330
comp4738_c0_seq1 len=696 path=[3795326:0-695]	1	696	147	62.07	100	CRO_T010265	654	256.529	2.0467e-86	88.44	2	23	454	0	1	147
comp4739_c0_seq1 len=581 path=[3783468:0-580]	1	581	132	62.99	95.45	CRO_T028423	383	152.14	2.18963e-46	70.23	2	89	454	0	1	126
comp4740_c0_seq1 len=1467 path=[3787837:0-1062 3855627:1063-1466]	1	1467	428	66.46	75.47	CRO_T026671	1289	501.13	3.1868e-174	78.77	-1	229	1203	0	101	423
comp4741_c0_seq1 len=641 path=[3789368:0-640]	1	641	284	31.36	23.59	CRO_T013670	354	140.969	5.15708e-40	98.51	-2	314	514	0	201	267
comp4742_c0_seq1 len=865 path=[3818487:0-864]	1	865	163	50.29	88.34	CRO_T011535	329	131.339	9.21733e-37	73.65	1	196	630	0	20	163
comp4745_c0_seq1 len=1100 path=[3842020:0-1099]	1	1100	409	87.82	78.73	CRO_T003709	1129	439.499	3.00422e-152	67.7	3	6	971	0	79	400
comp4745_c1_seq1 len=360 path=[3809668:0-359]	1	360	392	77.5	23.72	CRO_T027763	396	157.147	1.23146e-46	74.19	-2	3	281	0	56	148
comp4747_c0_seq1 len=994 path=[3799270:0-610 3814573:611-993]	1	994	134	37.73	93.28	CRO_T007308	393	155.992	3.81002e-46	66.41	-1	557	931	0	1	125
comp4749_c0_seq1 len=1655 path=[3868734:0-1654]	1	1655	342	61.09	100	CRO_T009809	1079	420.239	6.11838e-143	68.91	-1	390	1400	0	1	342
comp4750_c0_seq1 len=492 path=[3819588:0-491]	1	492	605	42.07	11.4	CRO_T023851	312	124.79	2.37458e-33	82.61	3	285	491	0	36	104
comp4751_c0_seq1 len=2261 path=[3855953:0-2069 3893895:2070-2099 3890305:2100-2260]	1	2261	653	78.28	92.5	CRO_T028310	1300	505.368	8.49209e-169	46.58	1	238	2007	0	29	632
comp4752_c0_seq1 len=420 path=[3814241:0-305 3853784:306-419]	1	420	354	69.29	28.81	CRO_T007374	380	150.984	2.61382e-44	77.67	1	16	306	0	9	110
comp4752_c0_seq2 len=461 path=[3814241:0-305 3821020:306-460]	1	461	354	86.55	38.98	CRO_T007374	550	216.468	3.55187e-69	80.58	1	16	414	0	9	146
comp4754_c0_seq1 len=850 path=[3822199:0-849]	1	850	450	64.24	48.22	CRO_T002446	796	311.227	8.13582e-103	71.43	-2	1	546	0	51	267
comp4755_c0_seq1 len=938 path=[3854370:0-937]	1	938	491	93.07	59.88	CRO_T014962	1192	463.766	2.01307e-161	76.27	2	65	937	0	1	294
comp4756_c0_seq1 len=549 path=[3824759:0-261 3870608:262-263 3865580:264-548]	1	549	337	40.98	22.26	CRO_T026479	320	127.872	4.43469e-35	73.33	1	256	480	0	263	337
comp4756_c0_seq2 len=1165 path=[3849914:0-877 3870608:878-879 3865580:880-1164]	1	1165	337	89.36	100	CRO_T026479	1136	442.195	4.42956e-154	67.62	2	56	1096	0	1	337
comp4757_c0_seq1 len=1826 path=[3871024:0-1651 3915618:1652-1738 3915618:1739-1825]	1	1826	555	36.64	40.54	CRO_T016224	845	330.102	3.08729e-104	69.78	3	870	1538	0	317	541
comp4759_c0_seq1 len=467 path=[3840939:0-54 3842480:55-466]	1	467	598	75.16	19.57	CRO_T008935	507	199.904	1.27407e-60	82.91	2	2	352	0	482	598
comp4760_c0_seq1 len=749 path=[3893187:0-91 3841710:92-748]	1	749	415	72.9	51.81	CRO_T015629	806	315.079	2.5486e-105	71.63	-1	93	638	0	3	217
comp4760_c0_seq2 len=1361 path=[3829430:0-703 3841710:704-1360]	1	1361	415	83.76	99.52	CRO_T015629	1695	657.522	0	79.42	-1	111	1250	0	3	415
comp4762_c0_seq1 len=1460 path=[3875681:0-1459]	1	1460	255	48.49	92.55	CRO_T004785	937	365.54	9.89848e-124	86.44	3	525	1232	0	20	255
comp4764_c0_seq1 len=781 path=[4227486:0-780]	1	781	420	88.35	54.05	CRO_T021888	887	346.28	2.51388e-117	73.48	2	2	691	0	175	401
comp4765_c0_seq1 len=1041 path=[3863193:0-536 3873028:537-541 3873076:542-1040]	1	1041	502	34.87	24.3	CRO_T022600	585	229.95	5.16436e-70	87.7	-1	1	363	0	1	122
comp4766_c0_seq1 len=1044 path=[3870664:0-1043]	1	1044	825	64.08	27.03	CRO_T008036	1094	426.017	6.7965e-142	91.93	1	103	771	0	1	223
comp4768_c0_seq1 len=1119 path=[3928353:0-207 3857421:208-1118]	1	1119	636	25.47	14.94	CRO_T030282	468	184.882	4.64088e-52	90.53	3	210	494	0	481	575
comp4768_c0_seq2 len=1294 path=[3846106:0-382 3857421:383-1293]	1	1294	636	51.7	43.4	CRO_T030282	1019	397.127	1.26823e-131	72.1	1	1	669	0	300	575
comp4769_c0_seq1 len=2845 path=[5369842:0-2844]	1	2845	675	59.37	80.89	CRO_T002375	2357	912.524	0	77.8	-3	924	2612	0	1	546
comp4770_c0_seq1 len=1348 path=[3873794:0-130 3875864:131-135 3875905:136-1347]	1	1348	472	75.22	71.61	CRO_T025462	1647	639.032	0	96.45	-2	334	1347	0	135	472
comp4773_c0_seq1 len=1473 path=[3918541:0-1472]	1	1473	329	67.01	100	CRO_T001257	1514	587.8	0	86.32	2	119	1105	0	1	329
comp4775_c0_seq1 len=688 path=[3858439:0-687]	1	688	128	38.37	68.75	CRO_T014166	430	170.244	6.21862e-53	86.36	2	224	487	0	36	123
comp4777_c0_seq1 len=1363 path=[3861011:0-1284 3891169:1285-1362]	1	1363	897	90.02	44.26	CRO_T030782	1883	729.939	0	83.86	-3	135	1361	0	374	770
comp4777_c0_seq2 len=1141 path=[3892931:0-1140]	1	1141	496	89.13	68.55	CRO_T023022	1543	598.971	0	84.71	-1	2	1018	0	7	346
comp4778_c0_seq1 len=2257 path=[3861709:0-952 3994337:953-2256]	1	2257	498	65.8	99.6	CRO_T032861	2082	806.594	0	85.94	-3	447	1931	0	1	496
comp4780_c0_seq1 len=976 path=[3863666:0-975]	1	976	383	49.49	39.43	CRO_T015823	141	58.9214	1.18094e-09	30.43	1	43	525	0	109	259
comp4781_c0_seq1 len=1573 path=[3866477:0-1572]	1	1573	568	80.1	73.94	CRO_T010566	1924	745.732	0	87.86	2	2	1261	0	149	568
comp4782_c0_seq1 len=1718 path=[3867664:0-1717]	1	1718	303	52.04	95.71	CRO_T019387	958	373.629	5.45787e-125	80.33	2	29	922	0	14	303
comp4783_c0_seq1 len=1774 path=[3870508:0-1773]	1	1774	446	67.81	90.81	CRO_T015297	1828	708.753	0	90.62	-2	70	1272	0	42	446
comp4786_c0_seq1 len=457 path=[3872816:0-456]	1	457	119	69.58	96.64	CRO_T019668	293	117.472	1.25174e-33	70.43	-1	50	367	0	1	115
comp4787_c0_seq1 len=1616 path=[3923705:0-1615]	1	1616	312	57.55	97.12	CRO_T009239	1388	539.265	0	82.9	2	245	1174	0	1	303
comp4788_c0_seq1 len=913 path=[3898342:0-912]	1	913	183	60.46	100	CRO_T028175	475	187.578	6.58541e-58	62.9	-1	158	709	0	1	183
comp4789_c0_seq1 len=1380 path=[3921123:0-1379]	1	1380	600	89.57	65.67	CRO_T027674	1457	565.844	0	72.32	-1	142	1377	0	204	597
comp4791_c0_seq1 len=299 path=[3900495:0-82 3896289:83-298]	1	299	2242	98.33	4.37	CRO_T011449	369	146.747	4.10381e-41	79.59	-3	1	294	0	1794	1891
comp4792_c0_seq1 len=1708 path=[3934336:0-805 3948635:806-1707]	1	1708	414	74.65	100	CRO_T004163	1666	646.351	0	79.06	-1	158	1432	0	1	414
comp4793_c0_seq1 len=883 path=[3894824:0-632 3905105:633-882]	1	883	885	49.26	15.59	CRO_T004076	349	139.043	3.86082e-36	57.24	-2	448	882	0	642	779
comp4793_c0_seq2 len=534 path=[3922059:0-283 3905105:284-533]	1	534	885	45.51	8.47	CRO_T004076	209	85.1149	5.29007e-19	54.32	-2	291	533	0	642	716
comp4794_c0_seq1 len=717 path=[3926223:0-716]	1	717	186	66.11	84.95	CRO_T021637	622	244.202	6.53176e-81	77.22	-2	222	695	0	29	186
comp4795_c0_seq1 len=736 path=[3896413:0-594 3908171:595-735]	1	736	143	25.68	44.06	CRO_T003496	154	63.929	7.68915e-13	56.25	2	182	370	0	19	81
comp4796_c0_seq1 len=1916 path=[3949726:0-1915]	1	1916	473	73.75	100	CRO_T004403	1263	491.115	1.90562e-167	71.64	-2	266	1678	0	1	473
comp4797_c0_seq1 len=961 path=[3929646:0-960]	1	961	146	39.65	92.47	CRO_T004473	468	184.882	3.38114e-57	70.59	2	215	595	0	1	135
comp4798_c0_seq1 len=1031 path=[3938307:0-1030]	1	1031	891	84.38	31.54	CRO_T022505	1091	424.861	1.01117e-140	74.48	-2	140	1009	0	600	880
comp4801_c0_seq1 len=626 path=[3909517:0-625]	1	626	214	89.14	86.45	CRO_T003513	794	310.457	4.60739e-107	82.8	1	67	624	0	1	185
comp4803_c0_seq2 len=914 path=[3915010:0-458 3924211:459-913]	1	914	246	81.07	100	CRO_T001458	893	348.591	5.56374e-120	73.62	2	137	877	0	1	246
comp4804_c0_seq1 len=905 path=[3918902:0-705 3971239:706-904]	1	905	702	85.19	36.61	CRO_T005483	1056	411.379	2.1192e-138	75.88	-3	109	879	0	1	257
comp4804_c0_seq2 len=219 path=[3971237:0-19 3971239:20-218]	1	219	702	80.82	8.4	CRO_T005483	242	97.8265	7.40363e-25	74.58	-3	17	193	0	1	59
comp4805_c0_seq1 len=877 path=[3920370:0-876]	1	877	223	71.15	93.27	CRO_T004769	840	328.176	1.68236e-112	77.62	3	84	707	0	1	208
comp4806_c0_seq1 len=1515 path=[3967999:0-1514]	1	1515	922	91.68	51.41	CRO_T029770	2240	867.455	0	88.4	1	40	1428	0	448	921
comp4807_c0_seq1 len=754 path=[3923980:0-753]	1	754	521	26.66	12.86	CRO_T002705	162	67.0106	1.16956e-12	46.27	3	135	335	0	28	94
comp4808_c0_seq1 len=1928 path=[3924033:0-1927]	1	1928	358	33.61	56.15	CRO_T026030	123	51.9878	6.24704e-07	26.34	1	421	1068	0	37	237
comp4809_c0_seq1 len=909 path=[3948146:0-908]	1	909	232	69.64	92.67	CRO_T012383	930	362.844	8.3669e-126	82.79	1	13	645	0	1	215
comp4810_c0_seq1 len=2038 path=[3929387:0-1991 3993159:1992-2037]	1	2038	487	71.1	99.59	CRO_T014969	1827	708.368	0	74.85	1	487	1935	0	1	485
comp4811_c0_seq1 len=1050 path=[3931439:0-1049]	1	1050	755	77.71	32.45	CRO_T000898	465	183.726	1.23285e-51	52	-3	47	862	0	1	245
comp4812_c0_seq1 len=888 path=[3932694:0-887]	1	888	227	66.89	87.67	CRO_T014553	686	268.855	4.19721e-89	82	-1	148	741	0	28	226
comp4814_c0_seq1 len=2044 path=[3999746:0-1282 4052906:1283-2043]	1	2044	405	59.3	100	CRO_T021852	1707	662.144	0	78.27	1	130	1341	0	1	405
comp4815_c0_seq1 len=342 path=[3956329:0-341]	1	342	106	73.68	91.51	CRO_T017371	215	87.4261	9.38304e-23	46.39	1	58	309	0	1	97
comp4816_c0_seq1 len=1547 path=[4000229:0-1546]	1	1547	330	63.99	100	CRO_T013517	1397	542.732	0	86.67	1	202	1191	0	1	330
comp4817_c0_seq2 len=1374 path=[3952567:0-1337 3976507:1338-1373]	1	1374	314	65.5	95.86	CRO_T007645	1436	557.755	0	90.7	-1	262	1161	0	1	301
comp4818_c0_seq1 len=640 path=[3970557:0-531 3984655:532-639]	1	640	1038	91.88	17.53	CRO_T021301	607	238.424	2.59755e-72	75	3	51	638	0	1	182
comp4819_c0_seq1 len=1618 path=[3990804:0-45 3991657:46-1617]	1	1618	401	58.59	92.77	CRO_T012597	1279	497.278	3.0018e-172	73.53	2	512	1459	0	30	401
comp4820_c0_seq1 len=1531 path=[3957423:0-1530]	1	1531	378	73.68	100	CRO_T031045	1578	612.453	0	82.51	3	165	1292	0	1	378
comp4821_c0_seq1 len=990 path=[3987181:0-989]	1	990	266	60.91	78.57	CRO_T023573	798	311.997	6.20269e-105	76.78	3	42	644	0	58	266
comp4822_c0_seq1 len=992 path=[3988814:0-991]	1	992	285	78.63	94.74	CRO_T017226	1070	416.772	1.14974e-145	75.28	-3	211	990	0	4	273
comp4823_c0_seq1 len=1632 path=[3962771:0-1631]	1	1632	435	70.04	87.82	CRO_T029266	1714	664.84	0	85.9	-2	342	1484	0	51	432
comp4824_c0_seq1 len=1791 path=[3963215:0-1790]	1	1791	1773	89.61	30.17	CRO_T015532	2178	843.573	0	76.26	1	172	1776	0	59	593
comp4826_c0_seq1 len=419 path=[3972516:0-321 3979985:322-418]	1	419	431	70.88	22.97	CRO_T007667	151	62.7734	5.08021e-12	70.71	1	67	363	0	1	99
comp4827_c0_seq1 len=1615 path=[3967316:0-1614]	1	1615	245	45.14	99.59	CRO_T009374	1011	394.045	2.6666e-134	93.03	2	347	1075	0	2	245
comp4828_c0_seq1 len=1460 path=[4012012:0-1459]	1	1460	274	38.22	55.84	CRO_T028535	544	214.157	7.11615e-65	63.44	3	306	863	0	83	235
comp4829_c0_seq1 len=1224 path=[3972973:0-741 3997281:742-1223]	1	1224	376	25	28.46	CRO_T031273	224	90.8929	4.42602e-20	63.55	-3	752	1057	0	19	125
comp4830_c0_seq1 len=792 path=[3973636:0-540 3990252:541-791]	1	792	365	38.64	30.41	CRO_T026264	332	132.494	2.92983e-48	71.17	-1	238	543	0	206	316
comp4830_c0_seq2 len=865 path=[3973636:0-540 3988183:541-613 3990252:614-864]	1	865	365	62.77	52.05	CRO_T026264	632	248.054	3.09731e-79	74.21	-2	238	780	0	127	316
comp4832_c0_seq1 len=1523 path=[4027789:0-1522]	1	1523	2242	71.11	15.7	CRO_T011449	1315	511.146	1.55282e-162	74.66	2	17	1099	0	1890	2241
comp4833_c0_seq1 len=1098 path=[3980128:0-409 3986810:410-1097]	1	1098	246	49.18	70.73	CRO_T007034	567	223.016	5.13611e-70	65.76	1	127	666	0	1	174
comp4835_c0_seq1 len=964 path=[3996741:0-963]	1	964	241	71.58	91.29	CRO_T005138	846	330.487	1.40221e-112	77.39	2	101	790	0	22	241
comp4836_c0_seq1 len=1378 path=[4028626:0-1377]	1	1378	425	88.61	97.41	CRO_T008721	1659	643.654	0	84.54	3	66	1286	0	1	414
comp4842_c0_seq1 len=1818 path=[4004397:0-1817]	1	1818	357	68.48	100	CRO_T033005	994	387.497	3.96222e-129	55.78	-3	245	1489	0	1	357
comp4843_c0_seq1 len=2009 path=[4058954:0-321 4067717:322-339 4067908:340-2008]	1	2009	1317	79.29	36.52	CRO_T026223	1277	496.508	3.24608e-159	56.73	-1	12	1604	0	1	481
comp4844_c0_seq1 len=1011 path=[4005990:0-1010]	1	1011	229	52.82	89.08	CRO_T012631	699	273.863	1.97121e-90	69.12	-2	288	821	0	24	227
comp4845_c0_seq1 len=809 path=[4062027:0-118 4040482:119-808]	1	809	413	11.87	7.75	CRO_T022116	166	68.5514	3.83549e-13	87.5	3	111	206	0	380	411
comp4845_c0_seq2 len=806 path=[4036119:0-115 4040482:116-805]	1	806	413	12.28	7.99	CRO_T022116	159	65.855	3.11752e-12	78.79	3	105	203	0	379	411
comp4846_c0_seq1 len=954 path=[4027086:0-953]	1	954	665	98.74	50.08	CRO_T000457	339	135.191	5.62182e-35	28.57	3	9	950	0	104	436
comp4846_c1_seq1 len=435 path=[4020210:0-434]	1	435	407	100	36.12	CRO_T016979	406	160.999	1.30961e-47	57.82	1	1	435	0	175	321
comp4848_c0_seq1 len=271 path=[4023584:0-270]	1	271	1305	86.35	6.13	CRO_T005087	186	76.2554	6.53894e-17	51.25	1	31	264	0	325	404
comp4850_c0_seq1 len=888 path=[4052641:0-887]	1	888	274	89.53	97.45	CRO_T003234	1064	414.461	1.73254e-145	84.27	-1	55	849	0	8	274
comp4851_c0_seq1 len=877 path=[4018840:0-52 4070251:53-53 4070252:54-876]	1	877	1596	99.89	18.3	CRO_T005674	1212	471.47	1.01037e-153	73.97	2	2	877	0	1101	1392
comp4852_c0_seq1 len=741 path=[4019762:0-740]	1	741	220	66.4	75	CRO_T011041	770	301.212	1.3584e-102	89.7	-1	25	516	0	56	220
comp4853_c0_seq1 len=1204 path=[4053914:0-125 4083335:126-1203]	1	1204	460	52.33	45.65	CRO_T003121	1027	400.208	1.4044e-135	88.1	1	277	906	0	36	245
comp4854_c0_seq1 len=1022 path=[4051866:0-691 4071666:692-1021]	1	1022	306	62.52	69.61	CRO_T027992	1020	397.512	1.22348e-137	85.92	1	43	681	0	94	306
comp4854_c0_seq2 len=1047 path=[4051866:0-691 4070969:692-716 4071666:717-1046]	1	1047	306	61.03	69.61	CRO_T027992	1020	397.512	1.70419e-137	85.92	1	43	681	0	94	306
comp4855_c0_seq1 len=1131 path=[4026776:0-1130]	1	1131	487	93.9	73.72	CRO_T019398	1431	555.829	0	75.77	1	70	1131	0	1	359
comp4856_c0_seq1 len=910 path=[4046975:0-909]	1	910	713	80.11	34.78	CRO_T007962	870	339.732	1.66821e-110	75.1	1	1	729	0	462	709
comp4857_c0_seq1 len=1209 path=[4030345:0-1208]	1	1209	670	81.64	52.09	CRO_T009375	1150	447.588	3.19089e-151	72.9	2	2	988	0	322	670
comp4860_c0_seq1 len=1047 path=[4038454:0-1046]	1	1047	262	67.91	90.46	CRO_T023321	898	350.517	1.00928e-119	79.08	-2	3	713	0	1	237
comp4862_c0_seq1 len=1540 path=[4050228:0-389 4062840:390-1539]	1	1540	244	52.4	100	CRO_T023989	1047	407.912	4.69473e-140	79.85	-2	313	1119	0	1	244
comp4866_c0_seq1 len=877 path=[4057566:0-876]	1	877	230	74.91	94.78	CRO_T015092	745	291.582	4.61972e-98	70.78	-2	112	768	0	13	230
comp4867_c0_seq1 len=499 path=[4059660:0-472 4067587:473-498]	1	499	158	49.3	61.39	CRO_T000867	112	47.7506	2.35639e-07	39.39	2	122	367	0	6	102
comp4868_c0_seq1 len=1105 path=[4061841:0-1104]	1	1105	261	67.6	98.47	CRO_T004393	785	306.99	1.80882e-102	75.1	1	241	987	0	1	257
comp4869_c0_seq1 len=2455 path=[4062254:0-816 4092130:817-835 4092792:836-2454]	1	2455	526	50.84	79.28	CRO_T031864	1786	692.575	0	75.54	-1	755	2002	0	87	503
comp4870_c0_seq1 len=1183 path=[4103264:0-90 4107173:91-1182]	1	1183	196	47.17	95.41	CRO_T014225	805	314.694	4.74616e-106	80.75	1	538	1095	0	5	191
comp4873_c0_seq1 len=464 path=[4064760:0-463]	1	464	435	73.06	25.98	CRO_T006097	366	145.591	1.51856e-41	66.37	2	2	340	0	322	434
comp4876_c0_seq1 len=584 path=[4069622:0-48 4071002:49-583]	1	584	272	70.89	46.32	CRO_T007998	428	169.474	2.71674e-51	68.57	-2	107	520	0	1	126
comp4879_c0_seq1 len=802 path=[4098461:0-801]	1	802	683	49.75	19.47	CRO_T007550	575	226.098	3.12431e-68	82.71	-1	2	400	0	1	133
comp4886_c0_seq1 len=936 path=[4082439:0-935]	1	936	832	60.9	22.84	CRO_T005829	829	323.939	3.55718e-103	85.26	-1	1	570	0	1	190
comp4887_c0_seq1 len=1471 path=[4130499:0-1264 4168626:1265-1277 4169136:1278-1470]	1	1471	647	82.39	61.51	CRO_T005976	553	217.624	1.75765e-62	56.43	-1	32	1243	0	1	398
comp4889_c0_seq1 len=573 path=[4084282:0-549 4128601:550-572]	1	573	530	75.92	27.36	CRO_T029482	621	243.817	2.30387e-77	90.34	2	2	436	0	377	521
comp4889_c1_seq1 len=263 path=[4119855:0-262]	1	263	530	99.24	16.42	CRO_T029482	434	171.785	1.03129e-51	91.95	-3	1	261	0	296	382
comp4891_c0_seq1 len=1184 path=[4103032:0-431 4109504:432-1183]	1	1184	249	62.84	99.2	CRO_T017097	696	272.707	6.62498e-89	77.51	-3	391	1134	0	3	249
comp4895_c0_seq1 len=292 path=[4095020:0-291]	1	292	721	98.63	13.45	CRO_T012613	357	142.124	3.05087e-40	73.2	3	3	290	0	162	258
comp4896_c0_seq1 len=1129 path=[4357883:0-1128]	1	1129	626	86.36	45.69	CRO_T006969	730	285.804	1.07485e-89	52.19	3	3	977	0	341	626
comp4898_c0_seq1 len=588 path=[4090286:0-587]	1	588	115	29.08	49.57	CRO_T016385	214	87.0409	1.35654e-21	71.93	2	47	217	0	1	57
comp4903_c0_seq2 len=1232 path=[4095217:0-687 4115647:688-704 4166514:705-1231]	1	1232	303	72.81	99.34	CRO_T001824	1214	472.241	6.39933e-166	77.41	1	67	963	0	3	303
comp4904_c0_seq1 len=1845 path=[4096719:0-1251 4129905:1252-1844]	1	1845	542	53.17	66.79	CRO_T015109	881	343.969	5.20683e-146	50.94	1	166	1146	0	10	371
comp4904_c0_seq2 len=1946 path=[4096719:0-1251 4197147:1252-1352 4129905:1353-1945]	1	1946	542	50.41	66.79	CRO_T015109	881	343.969	2.48131e-109	50.94	1	166	1146	0	10	371
comp4906_c0_seq1 len=758 path=[4101676:0-757]	1	758	200	57.78	74	CRO_T014894	411	162.925	7.26512e-49	56.76	3	141	578	0	53	200
comp4908_c0_seq1 len=2260 path=[4177527:0-2259]	1	2260	1442	63.85	33.36	CRO_T022337	2003	776.163	0	81.33	-1	668	2110	0	3	483
comp4909_c0_seq1 len=1332 path=[4103464:0-1200 4144462:1201-1222 4145231:1223-1331]	1	1332	334	59.01	86.23	CRO_T019993	1189	462.611	3.68106e-161	82.99	-3	317	1102	0	47	334
comp4911_c0_seq1 len=460 path=[4120933:0-149 4126783:150-459]	1	460	750	80.22	16.93	CRO_T018793	447	176.792	6.56296e-52	70.87	-3	3	371	0	41	167
comp4913_c0_seq1 len=1889 path=[4115944:0-1497 4156034:1498-1500 4156113:1501-1888]	1	1889	522	82.9	100	CRO_T026920	2536	981.474	0	95.02	-2	287	1852	0	1	522
comp4914_c0_seq1 len=517 path=[4125944:0-217 4129381:218-516]	1	517	126	47.58	62.7	CRO_T000381	221	89.7373	1.22044e-22	54.88	-1	2	247	0	29	107
comp4915_c0_seq1 len=363 path=[4117526:0-362]	1	363	106	69.42	91.51	CRO_T017371	144	60.077	1.81114e-12	38.14	-2	54	305	0	1	97
comp4920_c0_seq1 len=966 path=[4144379:0-965]	1	966	218	66.15	99.08	CRO_T006457	789	308.531	2.65759e-104	70.72	2	152	790	0	1	216
comp4922_c0_seq1 len=1094 path=[4129028:0-1093]	1	1094	245	54.57	88.57	CRO_T032114	865	337.806	7.79954e-115	82.03	-2	173	769	0	29	245
comp4923_c0_seq1 len=1941 path=[4129430:0-1940]	1	1941	318	49.15	100	CRO_T011804	1412	548.51	0	85.22	-2	210	1163	0	1	318
comp4924_c0_seq1 len=1678 path=[4175173:0-1677]	1	1678	742	73.12	55.12	CRO_T030922	1569	608.986	0	76.64	-3	117	1343	0	334	742
comp4925_c0_seq1 len=931 path=[4152736:0-930]	1	931	582	78.63	42.27	CRO_T023524	1173	456.447	2.71646e-157	85.37	-1	71	802	0	337	582
comp4930_c0_seq1 len=822 path=[4161486:0-821]	1	822	180	56.57	88.89	CRO_T004698	450	177.948	1.21186e-54	66.46	2	260	724	0	21	180
comp4933_c0_seq2 len=1680 path=[4140408:0-1206 4167933:1207-1679]	1	1680	346	60.89	100	CRO_T033514	1502	583.178	0	80.69	-3	113	1135	0	1	346
comp4934_c0_seq1 len=432 path=[4144248:0-431]	1	432	244	73.61	44.26	CRO_T032818	182	74.7146	8.52386e-17	58.56	1	31	348	0	1	108
comp4935_c0_seq2 len=855 path=[4192294:0-338 4162950:339-854]	1	855	131	32.98	71.76	CRO_T026077	399	158.303	1.41932e-47	79.79	-1	340	621	0	14	107
comp4938_c0_seq1 len=482 path=[4178388:0-420 4214518:421-481]	1	482	526	80.91	24.71	CRO_T012218	556	218.779	3.0435e-68	76.15	2	32	421	0	2	131
comp4938_c0_seq2 len=916 path=[4178388:0-420 4192077:421-915]	1	916	526	80.9	46.96	CRO_T012218	948	369.777	2.30387e-124	72.87	2	32	772	0	2	248
comp4940_c0_seq1 len=1279 path=[4171155:0-1278]	1	1279	1087	98.51	38.64	CRO_T016771	1979	766.918	0	87.38	-1	2	1261	0	199	618
comp4941_c0_seq1 len=1245 path=[4193302:0-1244]	1	1245	354	75.66	90.11	CRO_T023336	1344	522.316	0	79	1	124	1065	0	35	353
comp4944_c0_seq1 len=366 path=[4167610:0-236 4160119:237-365]	1	366	581	97.54	20.31	CRO_T004871	444	175.637	2.40646e-52	68.07	3	3	359	0	68	185
comp4945_c0_seq2 len=1801 path=[4160806:0-1653 4210932:1654-1800]	1	1801	493	65.46	80.73	CRO_T016439	1466	569.311	0	72.43	-2	298	1476	0	81	478
comp4949_c0_seq1 len=2706 path=[4228692:0-2705]	1	2706	981	93.13	86.85	CRO_T019826	2952	1141.72	0	71.38	3	3	2522	0	123	974
comp4949_c1_seq1 len=586 path=[4306179:0-585]	1	586	981	65.02	13.05	CRO_T019826	449	177.563	6.74892e-51	82.81	-1	2	382	0	1	128
comp4951_c0_seq1 len=1231 path=[4171620:0-1230]	1	1231	389	83.59	97.69	CRO_T009315	1432	556.214	0	72.44	2	71	1099	0	3	382
comp4952_c0_seq1 len=1162 path=[4172271:0-1161]	1	1162	185	34.85	73.51	CRO_T005270	491	193.741	2.91275e-59	68.38	2	485	889	0	40	175
comp4955_c0_seq1 len=271 path=[4182093:0-270]	1	271	365	81.92	20.27	CRO_T029401	347	138.272	3.70014e-40	79.73	2	50	271	0	204	277
comp4957_c0_seq1 len=403 path=[4186809:0-402]	1	403	1146	24.57	2.79	CRO_T032847	138	57.7658	8.23068e-17	84.85	-2	1	99	0	73	104
comp4958_c0_seq1 len=1413 path=[4187518:0-1412]	1	1413	403	73.25	92.56	CRO_T029881	1470	570.852	0	77.75	-1	118	1152	0	31	403
comp4959_c0_seq1 len=806 path=[4189048:0-805]	1	806	233	58.81	67.81	CRO_T003839	686	268.855	1.80815e-89	85.44	2	110	583	0	76	233
comp4960_c0_seq2 len=1893 path=[4247179:0-735 4268403:736-1892]	1	1893	692	66.09	58.38	CRO_T022830	1482	575.474	0	68.25	-3	641	1891	0	285	688
comp4961_c0_seq1 len=575 path=[4193339:0-574]	1	575	162	82.43	98.77	CRO_T006940	448	177.178	9.99787e-56	66.67	1	25	498	0	1	160
comp4964_c0_seq1 len=1703 path=[4203139:0-1125 4237867:1126-1702]	1	1703	488	85.79	100	CRO_T012632	2250	871.307	0	86.89	3	75	1535	0	1	488
comp4966_c0_seq1 len=1349 path=[4203837:0-1348]	1	1349	465	71.16	70.75	CRO_T029136	961	374.785	6.77619e-125	59.89	-2	332	1291	0	1	329
comp4969_c0_seq1 len=1009 path=[4212434:0-584 4228754:585-595 4229051:596-1008]	1	1009	165	49.06	100	CRO_T006539	783	306.22	4.46727e-104	89.09	3	60	554	0	1	165
comp4970_c0_seq1 len=1370 path=[4214433:0-1199 4247211:1200-1369]	1	1370	242	47.96	100	CRO_T012295	798	311.997	1.75771e-103	67.36	-2	344	1000	0	1	242
comp4971_c0_seq1 len=1085 path=[4214439:0-1084]	1	1085	647	61.38	33.69	CRO_T023634	823	321.627	2.07825e-103	70.85	-2	359	1024	0	417	634
comp4971_c1_seq1 len=1013 path=[4302199:0-1012]	1	1013	647	99.8	52.09	CRO_T023634	1426	553.903	0	79.82	-3	1	1011	0	61	397
comp4973_c0_seq1 len=1134 path=[4217309:0-1133]	1	1134	312	79.63	100	CRO_T021592	1159	451.055	4.67725e-158	78.27	-1	55	957	0	1	312
comp4974_c0_seq1 len=813 path=[4234669:0-473 4242805:474-812]	1	813	332	41.7	34.04	CRO_T000687	536	211.075	1.40764e-65	94.69	1	475	813	0	183	295
comp4974_c0_seq2 len=473 path=[4248664:0-133 4242805:134-472]	1	473	332	99.58	47.89	CRO_T000687	684	268.085	1.52343e-89	93.71	3	3	473	0	137	295
comp4975_c0_seq2 len=440 path=[4231005:0-217 4227159:218-439]	1	440	860	40.91	6.98	CRO_T031180	188	77.0258	1.5226e-16	66.67	2	2	181	0	797	856
comp4976_c0_seq2 len=1039 path=[4222502:0-377 4235332:378-1038]	1	1039	219	60.92	91.78	CRO_T008670	773	302.368	1.44248e-101	73.46	3	327	959	0	7	207
comp4981_c0_seq1 len=1685 path=[4232543:0-1223 4261834:1224-1684]	1	1685	2011	92.23	26.01	CRO_T018426	2174	842.032	0	84.7	-2	131	1684	0	1483	2005
comp4983_c0_seq1 len=1405 path=[4278960:0-195 4286511:196-1404]	1	1405	259	55.3	100	CRO_T025416	1183	460.299	4.40096e-161	91.51	-1	416	1192	0	1	259
comp4984_c0_seq1 len=709 path=[4258457:0-627 4284388:628-708]	1	709	388	87.17	61.6	CRO_T029805	911	355.525	9.37777e-122	72.38	2	2	619	0	146	384
comp4987_c0_seq1 len=1491 path=[4240056:0-1490]	1	1491	344	67.4	97.38	CRO_T016333	1334	518.464	0	83.88	1	418	1422	0	9	343
comp4988_c0_seq1 len=1567 path=[4240208:0-1566]	1	1567	880	96.87	57.84	CRO_T019255	1244	483.797	7.87911e-161	54	2	35	1552	0	366	874
comp4990_c0_seq1 len=1682 path=[4242721:0-1171 4272674:1172-1681]	1	1682	496	89.18	98.59	CRO_T018716	2048	793.497	0	84.8	3	183	1682	0	1	489
comp4992_c0_seq1 len=666 path=[4260781:0-552 4269842:553-665]	1	666	122	49.1	90.16	CRO_T026232	335	133.65	7.11258e-39	62.73	3	48	374	0	1	110
comp4994_c0_seq1 len=1552 path=[4284761:0-1355 4309536:1356-1551]	1	1552	442	86.98	93.89	CRO_T016686	1416	550.051	0	63.74	-3	192	1541	0	22	436
comp4997_c0_seq1 len=349 path=[4301022:0-97 4268656:98-348]	1	349	142	71.35	57.04	CRO_T030170	156	64.6994	5.74258e-14	68.6	3	99	347	0	51	131
comp4997_c0_seq2 len=634 path=[4256579:0-382 4268656:383-633]	1	634	142	62.46	92.25	CRO_T030170	317	126.716	3.33232e-36	65.44	3	237	632	0	1	131
comp4999_c0_seq1 len=844 path=[4280956:0-843]	1	844	213	35.55	42.25	CRO_T009197	199	81.2629	3.03633e-18	54	2	488	787	0	98	187
comp5000_c0_seq1 len=2220 path=[4268204:0-193 4274809:194-2219]	1	2220	595	80	98.99	CRO_T008630	2650	1025.39	0	83.28	-2	222	1997	0	5	593
comp5003_c0_seq1 len=587 path=[4282415:0-586]	1	587	363	74.62	40.22	CRO_T007692	673	263.848	6.87181e-87	86.3	1	148	585	0	24	169
comp5004_c0_seq1 len=1090 path=[4272754:0-1089]	1	1090	177	45.14	98.87	CRO_T009343	157	65.0846	2.17465e-12	49.72	2	101	592	0	1	175
comp5005_c0_seq1 len=486 path=[4298584:0-75 4275207:76-485]	1	486	611	70.37	15.22	CRO_T024911	160	66.2402	6.53759e-13	43.48	1	55	396	0	506	598
comp5006_c0_seq2 len=1002 path=[4275895:0-244 4285131:245-1001]	1	1002	185	32.63	64.86	CRO_T018639	210	85.5001	9.43456e-20	42.5	-3	308	634	0	39	158
comp5009_c0_seq1 len=1002 path=[4317720:0-766 4345255:767-1001]	1	1002	295	82.63	92.54	CRO_T032798	783	306.22	3.34507e-102	54.48	1	25	852	0	19	291
comp5013_c0_seq1 len=751 path=[4304075:0-750]	1	751	180	71.5	98.33	CRO_T018364	720	281.952	1.09123e-95	76.54	3	105	641	0	1	177
comp5014_c0_seq1 len=754 path=[4332496:0-753]	1	754	448	97.88	55.58	CRO_T012270	1041	405.601	3.12881e-140	85.94	2	2	739	0	196	444
comp5016_c0_seq1 len=1599 path=[4294067:0-1598]	1	1599	403	73.92	97.27	CRO_T016410	1652	640.958	0	81.98	-2	333	1514	0	1	392
comp5019_c0_seq1 len=980 path=[4321213:0-979]	1	980	265	80.82	98.11	CRO_T022392	944	368.237	5.58548e-127	72.56	2	107	898	0	1	260
comp5020_c0_seq1 len=802 path=[4319142:0-550 4304536:551-801]	1	802	405	58.35	39.26	CRO_T017867	511	201.445	4.13076e-61	75.47	1	55	522	0	4	162
comp5022_c0_seq2 len=603 path=[4304970:0-406 4315830:407-602]	1	603	118	38.81	66.95	CRO_T024563	145	60.4622	4.83628e-12	53.16	-3	74	307	0	39	117
comp5023_c0_seq1 len=1000 path=[4322256:0-442 4337576:443-559 4330221:560-999]	1	1000	170	57.9	91.76	CRO_T020413	575	226.098	1.15681e-72	66.67	-3	108	686	0	15	170
comp5023_c0_seq2 len=883 path=[4322256:0-442 4330221:443-882]	1	883	170	52.32	91.76	CRO_T020413	628	246.514	3.89751e-81	83.33	-3	108	569	0	15	170
comp5026_c0_seq1 len=589 path=[4312143:0-396 4322811:397-588]	1	589	175	71.31	97.71	CRO_T029815	602	236.498	1.17697e-78	70.18	-1	89	508	0	1	171
comp5026_c0_seq2 len=682 path=[4312143:0-396 4320916:397-489 4322811:490-681]	1	682	175	75.22	97.71	CRO_T029815	787	307.76	3.64037e-106	85.96	-1	89	601	0	1	171
comp5031_c0_seq1 len=994 path=[4316022:0-606 4325706:607-993]	1	994	226	63.38	95.58	CRO_T017163	484	191.045	2.58242e-58	63.13	1	106	735	0	1	216
comp5034_c0_seq2 len=874 path=[4363234:0-329 4329446:330-873]	1	874	256	84.1	95.31	CRO_T028678	767	300.056	6.76296e-101	65.76	1	28	762	0	1	244
comp5037_c0_seq1 len=691 path=[4348283:0-341 4355841:342-690]	1	691	182	78.58	100	CRO_T009953	505	199.134	2.17654e-63	60.66	2	65	607	0	1	182
comp5037_c0_seq2 len=803 path=[4374668:0-453 4355841:454-802]	1	803	182	34.37	50	CRO_T009953	244	98.5969	1.21589e-24	58.7	3	444	719	0	92	182
comp5039_c0_seq2 len=1702 path=[4354077:0-1074 4343510:1075-1701]	1	1702	346	58.7	93.35	CRO_T018864	1257	488.804	2.26898e-169	72.24	1	427	1425	0	23	345
comp5042_c0_seq1 len=1957 path=[4338990:0-1956]	1	1957	1098	83.24	49.54	CRO_T018324	2596	1004.59	0	88.79	-3	186	1814	0	1	544
comp5044_c0_seq1 len=2301 path=[4342226:0-1954 4401726:1955-2300]	1	2301	844	97.91	89.34	CRO_T013092	2509	971.074	0	64.02	1	1	2253	0	91	844
comp5045_c0_seq2 len=1835 path=[4374182:0-1221 4396666:1222-1834]	1	1835	350	45.61	79.71	CRO_T027213	1164	452.981	9.89157e-155	75.99	3	654	1490	0	72	350
comp5046_c0_seq1 len=234 path=[4364938:0-233]	1	234	151	87.18	45.03	CRO_T012981	321	128.257	1.23391e-38	85.29	-3	2	205	0	44	111
comp5046_c1_seq1 len=373 path=[4351020:0-372]	1	373	151	37	30.46	CRO_T012981	226	91.6633	1.03084e-23	95.65	-1	236	373	0	106	151
comp5047_c0_seq1 len=2050 path=[4344179:0-2049]	1	2050	489	71.56	100	CRO_T005773	2426	939.102	0	90.18	3	273	1739	0	1	489
comp5048_c0_seq1 len=1271 path=[4346571:0-1061 4375682:1062-1064 4375778:1065-1270]	1	1271	320	76.24	94.38	CRO_T023687	888	346.665	2.55208e-116	69.75	1	223	1191	0	1	302
comp5049_c0_seq1 len=963 path=[4388975:0-307 4356801:308-962]	1	963	246	44.55	58.54	CRO_T031748	600	235.728	1.74031e-75	80.69	-3	308	736	0	50	193
comp5049_c0_seq2 len=1211 path=[4348523:0-555 4356801:556-1210]	1	1211	246	48.06	79.27	CRO_T031748	755	295.434	1.30357e-97	83.16	-3	403	984	0	50	244
comp5050_c0_seq1 len=2471 path=[4393515:0-2470]	1	2471	682	82.8	100	CRO_T032502	2078	805.053	0	68.65	-3	241	2286	0	1	682
comp5053_c0_seq1 len=2855 path=[4354975:0-2854]	1	2855	822	83.33	96.59	CRO_T001219	3683	1423.3	0	92.07	3	342	2720	0	29	822
comp5057_c0_seq1 len=2093 path=[4427512:0-2092]	1	2093	620	87.43	99.19	CRO_T024006	2328	901.353	0	76.29	-3	151	1980	0	1	615
comp5058_c0_seq1 len=1674 path=[4428590:0-1673]	1	1674	882	58.06	36.17	CRO_T005961	1306	507.679	1.60647e-169	84.57	-2	15	986	0	1	319
comp5059_c0_seq1 len=1773 path=[4428737:0-350 4440649:351-352 4440709:353-1772]	1	1773	298	55.67	84.23	CRO_T024486	246	99.3673	8.87058e-23	25.53	-3	32	1018	0	7	257
comp5061_c0_seq1 len=419 path=[4379950:0-418]	1	419	280	82.34	41.07	CRO_T016115	457	180.644	1.82959e-56	80.87	2	2	346	0	16	130
comp5062_c0_seq1 len=570 path=[4431884:0-569]	1	570	354	76.84	39.55	CRO_T003042	691	270.781	1.03996e-89	94.52	1	133	570	0	1	140
comp5062_c1_seq1 len=881 path=[4394215:0-880]	1	881	354	75.6	62.43	CRO_T003042	952	371.318	2.01531e-127	80.63	1	1	666	0	134	354
comp5063_c0_seq1 len=2462 path=[4480693:0-788 4515188:789-2461]	1	2462	772	91.88	99.09	CRO_T032978	2880	1113.98	0	78.35	2	38	2299	0	8	772
comp5064_c0_seq1 len=2155 path=[4419129:0-962 4463689:963-2154]	1	2155	713	97.45	100	CRO_T008498	2286	885.174	0	75.88	2	17	2116	0	1	713
comp5065_c0_seq1 len=813 path=[4380746:0-812]	1	813	151	53.14	90.07	CRO_T001959	229	92.8189	8.18163e-23	52.05	-1	205	636	0	16	151
comp5070_c0_seq1 len=464 path=[4396178:0-463]	1	464	970	69.83	11.13	CRO_T004913	542	213.386	2.04573e-64	92.59	2	2	325	0	863	970
comp5072_c0_seq1 len=971 path=[4412134:0-970]	1	971	259	64.88	81.08	CRO_T013139	1017	396.356	3.50706e-138	90.95	-3	271	900	0	1	210
comp5074_c0_seq1 len=1812 path=[4396539:0-1811]	1	1812	546	73.51	82.23	CRO_T003810	1455	565.074	0	74.78	-1	232	1563	0	5	453
comp5075_c0_seq1 len=345 path=[4405990:0-344]	1	345	1169	22.61	2.22	CRO_T003493	110	46.9802	8.50508e-07	80.77	-2	3	80	0	1120	1145
comp5077_c0_seq1 len=855 path=[4440006:0-854]	1	855	196	65.61	100	CRO_T017477	800	312.768	6.74731e-107	79.08	-2	216	776	0	1	196
comp5079_c0_seq1 len=877 path=[4421872:0-876]	1	877	703	65.34	27.17	CRO_T030354	759	296.975	1.83999e-94	79.58	-2	241	813	0	375	565
comp5080_c0_seq1 len=1807 path=[4409258:0-1806]	1	1807	577	77.86	81.28	CRO_T026189	2284	884.404	0	89.13	2	2	1408	0	109	577
comp5081_c0_seq1 len=256 path=[4414581:0-255]	1	256	711	99.61	12.1	CRO_T001677	228	92.4337	9.08363e-23	54.65	2	2	256	0	130	215
comp5082_c0_seq1 len=1517 path=[4410118:0-1516]	1	1517	306	53.79	89.54	CRO_T012416	777	303.908	1.16473e-98	64.13	1	241	1056	0	3	276
comp5083_c0_seq1 len=276 path=[4429155:0-105 4422445:106-275]	1	276	442	47.83	9.95	CRO_T016046	140	58.5362	3.90149e-11	61.36	-1	142	273	0	396	439
comp5085_c0_seq1 len=373 path=[4418008:0-372]	1	373	135	99.73	92.59	CRO_T031650	493	194.512	6.50903e-64	75.2	-2	1	372	0	5	129
comp5088_c0_seq1 len=511 path=[4426737:0-510]	1	511	313	95.69	52.08	CRO_T031675	725	283.878	8.12925e-96	82.21	1	22	510	0	1	163
comp5089_c0_seq1 len=1379 path=[4429096:0-566 4439100:567-574 4439175:575-1378]	1	1379	394	82.67	99.75	CRO_T013966	1248	485.337	6.55481e-169	64.47	-2	143	1282	0	1	393
comp5091_c0_seq1 len=552 path=[4446285:0-370 4436793:371-551]	1	552	125	64.13	95.2	CRO_T017355	516	203.371	1.37301e-66	84.03	-3	143	496	0	1	119
comp5092_c0_seq1 len=1230 path=[4437845:0-1229]	1	1230	315	81.46	100	CRO_T014431	990	385.956	6.92573e-132	64.14	-1	187	1188	0	1	315
comp5093_c0_seq1 len=548 path=[4449176:0-547]	1	548	387	70.62	34.11	CRO_T033623	409	162.155	1.31117e-47	60.61	2	161	547	0	22	153
comp5093_c1_seq1 len=1110 path=[4458936:0-1109]	1	1110	374	61.35	60.96	CRO_T030784	575	226.098	1.31749e-69	49.56	3	3	683	0	142	369
comp5094_c0_seq1 len=1147 path=[4463707:0-1146]	1	1147	350	83.96	95.71	CRO_T021230	1168	454.521	1.06041e-158	65.12	2	29	991	0	1	335
comp5097_c0_seq1 len=628 path=[4447821:0-627]	1	628	891	75.96	17.62	CRO_T005484	665	260.766	9.3941e-81	76.73	3	150	626	0	1	157
comp5098_c0_seq1 len=795 path=[4473280:0-435 4488368:436-794]	1	795	1369	30.94	6.36	CRO_T000038	219	88.9669	1.64778e-19	67.82	-3	200	445	0	739	825
comp5098_c0_seq2 len=871 path=[4473280:0-435 4485760:436-511 4488368:512-870]	1	871	1369	31.34	7.01	CRO_T000038	280	112.464	5.28536e-27	71.88	-1	200	472	0	730	825
comp5101_c0_seq1 len=1502 path=[4456369:0-1501]	1	1502	418	83.69	100	CRO_T013574	1626	630.943	0	77.65	-1	57	1313	0	1	418
comp5102_c0_seq1 len=2182 path=[4531635:0-2181]	1	2182	641	77.27	94.85	CRO_T021908	2446	946.806	0	76.18	-2	373	2058	0	31	638
comp5103_c0_seq1 len=1365 path=[4489831:0-1364]	1	1365	372	80.44	98.92	CRO_T012629	1408	546.969	0	86.68	2	53	1150	0	1	368
comp5105_c0_seq2 len=1194 path=[4486049:0-164 4488550:165-1193]	1	1194	183	19.6	42.62	CRO_T033312	386	153.295	7.68533e-44	85.9	-2	342	575	0	98	175
comp5106_c0_seq1 len=2598 path=[4470354:0-2597]	1	2598	470	58.08	99.79	CRO_T016547	1921	744.577	0	70.78	-2	174	1682	0	2	470
comp5107_c0_seq1 len=1606 path=[4505787:0-1605]	1	1606	654	89.48	73.24	CRO_T022054	2147	831.632	0	81.84	-3	3	1439	0	1	479
comp5111_c0_seq1 len=1141 path=[4499354:0-1140]	1	1141	345	44.7	48.7	CRO_T018690	382	151.754	1.02938e-41	49.43	-3	558	1067	0	1	168
comp5112_c0_seq2 len=673 path=[4481416:0-402 4518694:403-672]	1	673	179	72.66	98.88	CRO_T027647	628	246.514	3.63394e-82	72.32	-3	126	614	0	3	179
comp5113_c0_seq1 len=217 path=[4484033:0-171 4500239:172-216]	1	217	509	99.54	14.15	CRO_T001435	321	128.257	2.56747e-36	83.33	1	1	216	0	113	184
comp5116_c0_seq1 len=828 path=[4501769:0-704 4514211:705-827]	1	828	1294	55.43	14.3	CRO_T031229	613	240.736	1.44508e-71	67.72	-2	18	476	0	22	206
comp5117_c0_seq1 len=576 path=[4487863:0-575]	1	576	679	80.73	22.83	CRO_T019075	298	119.398	8.5053e-31	53.55	1	28	492	0	303	457
comp5118_c0_seq1 len=1183 path=[4487940:0-312 4497132:313-1182]	1	1183	341	77.35	98.53	CRO_T026248	1056	411.379	1.05792e-141	67.73	-2	121	1035	0	1	336
comp5120_c0_seq2 len=1183 path=[4522176:0-682 4542142:683-1182]	1	1183	254	37.02	57.87	CRO_T008038	463	182.956	3.44921e-54	61.9	-3	690	1127	0	99	245
comp5123_c0_seq2 len=2543 path=[4553559:0-1901 4623979:1902-2542]	1	2543	1244	95.32	70.98	CRO_T011856	3352	1295.8	0	76.27	3	3	2426	0	360	1242
comp5126_c0_seq1 len=1424 path=[4531966:0-1423]	1	1424	709	64.26	43.3	CRO_T026279	1118	435.261	6.6077e-145	80.13	-3	43	957	0	387	693
comp5130_c0_seq1 len=482 path=[4508491:0-165 4511833:166-184 4512110:185-481]	1	482	583	28.63	7.89	CRO_T000436	130	54.6842	3.91318e-09	60.87	1	85	222	0	219	264
comp5131_c0_seq1 len=952 path=[4510301:0-951]	1	952	277	87.29	100	CRO_T013797	1191	463.381	1.96245e-164	80.87	3	96	926	0	1	277
comp5134_c0_seq1 len=899 path=[4533742:0-372 4541211:373-898]	1	899	1137	94.1	24.71	CRO_T022651	738	288.886	1.01062e-88	58.3	3	3	848	0	848	1128
comp5137_c0_seq1 len=1643 path=[4543350:0-1642]	1	1643	248	40.9	98.79	CRO_T017850	1007	392.504	1.46604e-133	80	2	440	1111	0	4	248
comp5141_c0_seq1 len=691 path=[4536832:0-325 4541727:326-350 4542152:351-690]	1	691	728	66.86	21.02	CRO_T021921	606	238.039	5.88012e-73	72.05	-2	1	462	0	1	153
comp5142_c0_seq1 len=1251 path=[4525136:0-332 4532313:333-1250]	1	1251	177	5.76	13.56	CRO_T005024	109	46.595	5.19201e-06	83.33	2	2	73	0	88	111
comp5145_c0_seq1 len=966 path=[4538402:0-965]	1	966	216	67.7	100	CRO_T030364	975	380.178	1.65529e-132	85.78	-3	215	868	0	1	216
comp5147_c0_seq1 len=1891 path=[4589056:0-1890]	1	1891	512	80.27	96.68	CRO_T009487	2117	820.076	0	80.35	3	228	1745	0	18	512
comp5148_c0_seq1 len=877 path=[4540526:0-876]	1	877	349	29.76	25.21	CRO_T014116	171	70.4774	9.98723e-14	34.09	3	63	323	0	25	112
comp5150_c0_seq1 len=1808 path=[4579532:0-1807]	1	1808	470	76.99	99.57	CRO_T013237	1378	535.413	0	69.3	-1	318	1709	0	1	468
comp5156_c0_seq2 len=802 path=[4558562:0-466 4606560:467-801]	1	802	134	50.12	100	CRO_T004863	647	253.832	5.08725e-85	86.57	1	184	585	0	1	134
comp5158_c0_seq1 len=1959 path=[4559306:0-1958]	1	1959	483	66.92	98.34	CRO_T033451	1791	694.501	0	76.51	1	247	1557	0	9	483
comp5165_c0_seq1 len=2848 path=[4664834:0-2847]	1	2848	601	60.25	95.01	CRO_T020077	2258	874.389	0	74.3	2	59	1774	0	1	571
comp5170_c0_seq2 len=1474 path=[4571345:0-1053 4591086:1054-1473]	1	1474	338	63.09	90.53	CRO_T029698	960	374.4	7.25931e-126	70.35	2	185	1114	0	6	311
comp5171_c0_seq1 len=755 path=[4573492:0-754]	1	755	326	74.3	59.2	CRO_T026558	437	172.94	2.61989e-51	61.34	2	194	754	0	62	254
comp5173_c0_seq1 len=1327 path=[4603073:0-1326]	1	1327	923	85	41.17	CRO_T007973	1761	682.945	0	94.47	3	3	1130	0	544	923
comp5175_c0_seq1 len=2780 path=[4627004:0-2779]	1	2780	534	37.55	65.92	CRO_T003484	966	376.711	7.22596e-119	51.14	3	1170	2213	0	181	532
comp5176_c0_seq1 len=248 path=[4594469:0-136 4586765:137-247]	1	248	430	75	14.88	CRO_T004852	245	98.9821	8.17279e-26	78.12	-1	3	188	0	6	69
comp5177_c0_seq1 len=1804 path=[4622968:0-1803]	1	1804	465	73	95.91	CRO_T011625	1923	745.347	0	88.12	3	207	1523	0	1	446
comp5178_c0_seq1 len=2481 path=[4586562:0-2480]	1	2481	272	31.44	95.59	CRO_T016593	1252	486.878	2.92544e-166	87.31	1	1345	2124	0	5	264
comp5179_c0_seq1 len=718 path=[4587314:0-717]	1	718	175	66.43	89.71	CRO_T026624	490	193.356	4.24312e-61	64.63	1	151	627	0	11	167
comp5180_c0_seq1 len=510 path=[4587951:0-509]	1	510	131	76.47	100	CRO_T020062	348	138.658	1.59338e-41	83.97	-3	41	430	0	1	131
comp5181_c0_seq1 len=787 path=[4589306:0-786]	1	787	243	62.52	67.49	CRO_T016432	753	294.664	1.68004e-99	86.59	1	142	633	0	80	243
comp5182_c0_seq1 len=1513 path=[4639772:0-1512]	1	1513	328	68.61	85.06	CRO_T013049	723	283.108	2.51097e-90	49.57	1	247	1284	0	18	296
comp5183_c0_seq1 len=630 path=[4601774:0-629]	1	630	396	68.57	38.13	CRO_T024273	422	167.162	4.69709e-49	60.26	2	56	487	0	246	396
comp5184_c0_seq1 len=696 path=[4596492:0-695]	1	696	133	50	87.22	CRO_T012620	520	204.912	2.11937e-66	85.34	-2	228	575	0	1	116
comp5185_c0_seq1 len=1335 path=[4597595:0-825 4613934:826-1057 4618483:1058-1334]	1	1335	335	81.35	97.31	CRO_T019499	1424	553.132	0	76.65	-1	205	1290	0	3	328
comp5185_c0_seq2 len=1103 path=[4597595:0-825 4618483:826-1102]	1	1103	335	56.3	51.04	CRO_T019499	781	305.449	7.08107e-101	72.95	-3	205	825	0	158	328
comp5186_c0_seq1 len=727 path=[4624607:0-726]	1	727	248	84.59	82.66	CRO_T014412	857	334.724	1.81478e-115	86.83	-2	19	633	0	44	248
comp5187_c0_seq1 len=839 path=[4634021:0-838]	1	839	324	42.55	34.26	CRO_T028357	413	163.696	2.21675e-47	86.55	2	206	562	0	144	254
comp5188_c0_seq1 len=611 path=[4604887:0-610]	1	611	343	54.5	33.82	CRO_T021284	263	105.916	8.5479e-27	46.55	-2	98	430	0	174	289
comp5191_c0_seq1 len=1165 path=[4648274:0-1164]	1	1165	286	74.16	100	CRO_T006545	928	362.073	2.7319e-123	75.5	2	284	1147	0	1	286
comp5192_c0_seq1 len=848 path=[4624304:0-77 4625549:78-79 4625561:80-847]	1	848	185	63.33	95.14	CRO_T009167	707	276.944	4.75587e-93	76.92	-2	245	781	0	3	178
comp5193_c0_seq1 len=818 path=[4630541:0-817]	1	818	159	55.75	100	CRO_T030376	541	213.001	1.46356e-68	82.39	-3	238	693	0	1	159
comp5197_c0_seq1 len=1498 path=[4665744:0-1497]	1	1498	343	67.69	99.42	CRO_T017237	1091	424.861	2.18721e-145	62.03	2	152	1165	0	3	343
comp5198_c0_seq1 len=1301 path=[4653874:0-1176 4675543:1177-1300]	1	1301	269	61.11	99.26	CRO_T013525	1210	470.7	1.46084e-165	83.96	1	142	936	0	3	269
comp5200_c0_seq1 len=2730 path=[4686425:0-2729]	1	2730	774	83.41	99.61	CRO_T021496	2890	1117.84	0	83.68	1	286	2562	0	1	771
comp5201_c0_seq2 len=1264 path=[4657757:0-628 4647405:629-1263]	1	1264	274	62.42	98.91	CRO_T002811	968	377.481	5.62013e-129	83.39	2	290	1078	0	1	271
comp5202_c0_seq2 len=1718 path=[4636814:0-1321 4697351:1322-1717]	1	1718	327	56.75	100	CRO_T002100	1217	473.396	1.19463e-163	90.83	-3	562	1536	0	1	327
comp5203_c0_seq1 len=1789 path=[4668746:0-1788]	1	1789	497	83.68	97.79	CRO_T008992	1101	428.713	2.98981e-143	45.73	1	148	1644	0	1	486
comp5204_c0_seq1 len=864 path=[4667536:0-863]	1	864	177	62.5	100	CRO_T027984	616	241.891	2.48509e-79	76.24	-1	301	840	0	1	177
comp5205_c0_seq1 len=1426 path=[4642440:0-1425]	1	1426	342	75.74	100	CRO_T020901	1253	487.263	3.04726e-170	65.56	2	152	1231	0	1	342
comp5206_c0_seq1 len=1335 path=[4670640:0-1334]	1	1335	246	44.27	78.05	CRO_T031174	544	214.157	1.15678e-65	70.35	-1	211	801	0	26	217
comp5207_c0_seq1 len=1637 path=[4645879:0-1636]	1	1637	425	76.05	96.24	CRO_T020536	1405	545.814	0	72.62	-2	239	1483	0	7	415
comp5208_c0_seq2 len=388 path=[4647365:0-76 4656535:77-387]	1	388	315	81.19	33.33	CRO_T014431	528	207.994	9.54692e-67	89.52	2	74	388	0	1	105
comp5212_c0_seq1 len=1412 path=[4680715:0-1411]	1	1412	736	92.85	57.88	CRO_T028899	572	224.942	6.99539e-65	33.85	3	87	1397	0	16	441
comp5213_c0_seq1 len=1065 path=[4651953:0-1064]	1	1065	196	45.63	92.86	CRO_T019429	521	205.297	5.5562e-64	61.5	-3	329	814	0	1	182
comp5214_c0_seq2 len=2351 path=[4653389:0-375 4658717:376-2350]	1	2351	636	84.22	96.7	CRO_T024274	2328	901.353	0	75.64	-1	177	2156	0	22	636
comp5215_c0_seq1 len=711 path=[4660511:0-594 4716285:595-710]	1	711	225	61.6	64.44	CRO_T004435	564	221.861	1.23915e-71	81.63	3	159	596	0	1	145
comp5215_c0_seq2 len=931 path=[4660511:0-594 4679386:595-930]	1	931	225	58	100	CRO_T004435	663	259.996	1.98489e-85	66.08	3	159	698	0	1	225
comp5216_c0_seq2 len=1168 path=[4660602:0-602 4672884:603-1167]	1	1168	256	53.68	78.91	CRO_T009313	625	245.358	2.74711e-78	74.53	-1	143	769	0	55	256
comp5218_c0_seq1 len=587 path=[4663165:0-586]	1	587	112	43.95	83.04	CRO_T028702	303	121.324	1.28895e-34	78.49	-1	234	491	0	20	112
comp5219_c0_seq1 len=1229 path=[4695157:0-1228]	1	1229	510	71.77	58.04	CRO_T000402	1218	473.781	1.46486e-163	76.35	1	142	1023	0	215	510
comp5221_c0_seq1 len=698 path=[4668122:0-697]	1	698	112	46.42	91.07	CRO_T026174	313	125.176	9.84556e-36	58.04	2	134	457	0	9	110
comp5224_c0_seq1 len=1124 path=[4698148:0-1123]	1	1124	284	72.6	98.94	CRO_T033093	1155	449.514	6.96944e-158	77.47	3	135	950	0	4	284
comp5225_c0_seq2 len=1661 path=[4682229:0-1145 4746648:1146-1660]	1	1661	415	74.95	100	CRO_T033413	1814	703.36	0	85.61	3	156	1400	0	1	415
comp5226_c0_seq1 len=2275 path=[4683036:0-2274]	1	2275	1036	67.91	50.1	CRO_T010614	2283	884.019	0	88.82	-2	331	1875	0	7	525
comp5227_c0_seq1 len=792 path=[4686482:0-791]	1	792	112	23.48	55.36	CRO_T002645	270	108.612	5.42615e-29	79.03	-1	433	618	0	1	62
comp5228_c0_seq1 len=1549 path=[4686719:0-1075 4727267:1076-1548]	1	1549	179	38.73	100	CRO_T032162	632	248.054	7.38692e-79	66.2	1	685	1284	0	1	179
comp5229_c0_seq1 len=1339 path=[4730610:0-1338]	1	1339	372	87.6	100	CRO_T030410	1032	402.134	8.30302e-137	62.23	-2	112	1284	0	1	372
comp5230_c0_seq1 len=862 path=[4691106:0-411 4704205:412-441 4705197:442-861]	1	862	175	58.47	100	CRO_T006593	360	143.28	3.9765e-41	56.57	-1	230	733	0	1	175
comp5230_c0_seq2 len=833 path=[4691106:0-411 4749437:412-412 4705197:413-832]	1	833	168	34.57	55.95	CRO_T020772	272	109.383	1.45693e-28	54.17	-1	417	704	0	1	94
comp5233_c0_seq1 len=1082 path=[4737953:0-1081]	1	1082	263	69.04	95.06	CRO_T028094	661	259.225	7.46697e-84	49.2	3	162	908	0	12	261
comp5234_c0_seq1 len=2488 path=[4703430:0-2487]	1	2488	578	69.69	99.83	CRO_T010404	2719	1051.97	0	92.06	-3	231	1964	0	2	578
comp5235_c0_seq1 len=696 path=[4733853:0-619 4752804:620-695]	1	696	261	43.1	37.93	CRO_T007705	287	115.161	2.17714e-30	53	2	395	694	0	130	228
comp5237_c0_seq1 len=904 path=[4727085:0-903]	1	904	255	85.29	100	CRO_T033820	784	306.605	2.48775e-103	68.97	2	65	835	0	1	255
comp5238_c0_seq1 len=1470 path=[4760512:0-1469]	1	1470	374	72.65	100	CRO_T003335	1640	636.336	0	85.83	-3	194	1261	0	1	374
comp5240_c0_seq1 len=729 path=[4717683:0-728]	1	729	678	93.83	33.33	CRO_T000437	1031	401.749	5.55531e-136	83.33	-3	17	700	0	429	654
comp5242_c0_seq1 len=3894 path=[4720016:0-3893]	1	3894	1056	80.66	99.81	CRO_T002384	4113	1588.93	0	81.8	1	652	3792	0	1	1054
comp5243_c0_seq1 len=500 path=[4721630:0-499]	1	500	161	31.2	34.78	CRO_T030092	207	84.3445	1.90403e-20	75	2	272	427	0	57	112
comp5244_c0_seq1 len=994 path=[4738152:0-255 4741744:256-993]	1	994	463	67.91	48.6	CRO_T032092	1097	427.172	2.99757e-147	90.22	2	53	727	0	239	463
comp5244_c0_seq2 len=1119 path=[4738152:0-255 4752826:256-380 4741744:381-1118]	1	1119	463	42.09	33.91	CRO_T032092	762	298.13	3.56455e-96	89.81	1	382	852	0	307	463
comp5245_c0_seq1 len=1129 path=[4754734:0-1128]	1	1129	212	57.93	100	CRO_T007201	699	273.863	4.08734e-90	79.36	-3	219	872	0	1	212
comp5246_c0_seq1 len=1263 path=[4770094:0-1262]	1	1263	376	88.6	99.2	CRO_T012222	1748	677.937	0	87.73	-2	102	1220	0	4	376
comp5247_c0_seq1 len=1446 path=[4757660:0-194 4761823:195-1445]	1	1446	400	66.39	94.5	CRO_T033822	1349	524.242	0	68.87	2	290	1249	0	15	392
comp5248_c0_seq1 len=849 path=[4729152:0-848]	1	849	166	55.83	98.19	CRO_T031106	683	267.7	1.08759e-89	82.21	-2	234	707	0	4	166
comp5249_c0_seq1 len=1328 path=[4730671:0-1327]	1	1328	231	52.18	100	CRO_T008362	995	387.882	1.54801e-133	87.88	2	212	904	0	1	231
comp5250_c0_seq1 len=3253 path=[4814086:0-3126 4884438:3127-3252]	1	3253	1214	80.33	71.42	CRO_T024226	3603	1392.48	0	83.35	3	477	3089	0	348	1214
comp5253_c0_seq1 len=1426 path=[4775606:0-266 4780587:267-270 4780659:271-1425]	1	1426	174	29.24	81.61	CRO_T013455	579	227.639	1.64993e-71	90.14	-3	777	1193	0	33	174
comp5254_c0_seq1 len=1065 path=[4748199:0-1064]	1	1065	386	81.13	73.83	CRO_T019184	468	184.882	6.63552e-54	51.61	-2	201	1064	0	97	381
comp5255_c0_seq1 len=1492 path=[4781056:0-1491]	1	1492	449	72.79	100	CRO_T029175	1548	600.897	0	73.05	1	187	1272	0	1	449
comp5257_c0_seq1 len=516 path=[4764766:0-44 4766077:45-59 4766316:60-515]	1	516	186	39.53	37.1	CRO_T015045	210	85.5001	1.35034e-20	55.07	-3	152	355	0	105	173
comp5258_c0_seq1 len=2083 path=[4755588:0-1799 4791869:1800-2082]	1	2083	608	86.41	99.51	CRO_T008121	1896	734.947	0	66.02	3	111	1910	0	1	605
comp5259_c0_seq3 len=1395 path=[4782203:0-1331 4759110:1332-1355 4803092:1356-1394]	1	1395	447	75.05	79.64	CRO_T019587	1517	588.956	0	82.87	-3	287	1333	0	91	446
comp5260_c0_seq1 len=900 path=[4761493:0-899]	1	900	163	32.67	60.12	CRO_T000379	430	170.244	1.48981e-51	85.71	1	349	642	0	66	163
comp5261_c0_seq1 len=627 path=[4762450:0-626]	1	627	109	53.11	100	CRO_T002328	328	130.954	3.35518e-38	74.77	3	99	431	0	1	109
comp5262_c0_seq1 len=1300 path=[4764158:0-1299]	1	1300	252	54.92	96.43	CRO_T003765	906	353.599	6.74908e-120	74.9	2	242	955	0	10	252
comp5263_c0_seq1 len=1199 path=[4767180:0-413 4774134:414-1198]	1	1199	229	60.3	100	CRO_T002745	663	259.996	3.78297e-84	61.42	2	59	781	0	1	229
comp5263_c0_seq2 len=491 path=[4767180:0-413 4815680:414-490]	1	491	229	72.71	57.64	CRO_T002745	297	119.013	7.69118e-33	59.85	2	59	415	0	1	132
comp5264_c0_seq1 len=848 path=[4771014:0-847]	1	848	240	68.99	81.25	CRO_T028933	785	306.99	4.32029e-104	73.98	3	105	689	0	45	239
comp5267_c0_seq1 len=3130 path=[4779617:0-141 4783028:142-153 4783322:154-3129]	1	3130	892	85.4	100	CRO_T025707	4320	1668.67	0	91.37	-1	371	3043	0	1	892
comp5268_c0_seq1 len=1354 path=[4786414:0-1349 4874759:1350-1353]	1	1354	288	59.82	75.35	CRO_T030648	493	194.512	1.24096e-57	43.96	1	283	1092	0	44	260
comp5270_c0_seq1 len=1070 path=[4808890:0-1069]	1	1070	513	83.83	58.09	CRO_T007257	1337	519.62	0	80.27	2	2	898	0	211	508
comp5271_c0_seq1 len=1105 path=[4830835:0-816 4861467:817-944 4865231:945-1104]	1	1105	185	48.6	100	CRO_T031028	664	260.381	2.22486e-85	85.95	-2	259	795	0	1	185
comp5271_c0_seq2 len=1075 path=[4830835:0-816 4861467:817-944 4871157:945-946 4861467:947-1074]	1	1075	185	49.95	100	CRO_T031028	664	260.381	1.61803e-85	85.95	-2	259	795	0	1	185
comp5272_c0_seq1 len=721 path=[4792151:0-473 4805097:474-720]	1	721	198	58.67	75.25	CRO_T013633	375	149.058	9.42501e-44	62.67	2	56	478	0	50	198
comp5273_c0_seq1 len=2035 path=[4795557:0-1077 4836110:1078-2034]	1	2035	460	60.59	100	CRO_T016102	1593	618.231	0	66.93	1	328	1560	0	1	460
comp5274_c0_seq1 len=1611 path=[4853789:0-1562 4902106:1563-1610]	1	1611	308	53.63	92.86	CRO_T017573	1172	456.062	1.30776e-157	79.38	2	302	1165	0	5	290
comp5277_c0_seq1 len=921 path=[4823645:0-920]	1	921	232	64.17	89.22	CRO_T030585	687	269.24	5.62471e-89	73.91	1	97	687	0	26	232
comp5279_c0_seq1 len=1303 path=[4839105:0-776 4856516:777-1302]	1	1303	619	65.62	48.95	CRO_T015192	1126	438.343	8.46001e-148	69.31	3	213	1067	0	306	608
comp5281_c0_seq1 len=529 path=[4817998:0-528]	1	529	124	11.91	16.94	CRO_T033372	96	41.5874	8.06695e-06	80.95	1	418	480	0	1	21
comp5284_c0_seq1 len=1230 path=[4811933:0-829 4832349:830-1229]	1	1230	342	84.39	99.71	CRO_T011777	861	336.265	4.59703e-112	52.26	2	56	1093	0	1	341
comp5284_c0_seq2 len=1312 path=[4811933:0-829 4877116:830-911 4832349:912-1311]	1	1312	342	59.45	76.61	CRO_T011777	650	254.988	7.70318e-88	54.48	2	56	835	0	1	262
comp5287_c0_seq1 len=960 path=[4836201:0-50 4837598:51-959]	1	960	169	42.5	82.25	CRO_T001928	556	218.779	4.93061e-70	75.54	-3	110	517	0	1	139
comp5288_c0_seq1 len=1118 path=[4816680:0-1117]	1	1118	247	48.03	72.47	CRO_T016678	872	340.502	1.13897e-115	94.41	3	339	875	0	69	247
comp5290_c0_seq1 len=1315 path=[4845641:0-1314]	1	1315	319	71.18	100	CRO_T022780	1185	461.07	6.40973e-161	76.88	1	289	1224	0	1	319
comp5291_c0_seq1 len=1181 path=[4818871:0-1158 4872436:1159-1180]	1	1181	355	80.78	92.96	CRO_T027124	918	358.221	8.49014e-121	64.6	1	43	996	0	1	330
comp5293_c0_seq1 len=1199 path=[4824974:0-1198]	1	1199	297	72.56	97.31	CRO_T019412	1111	432.565	1.24941e-150	83.45	-1	171	1040	0	1	289
comp5294_c0_seq1 len=1364 path=[4826238:0-211 4834732:212-226 4835720:227-1363]	1	1364	307	54.11	79.48	CRO_T016347	769	300.827	4.20981e-98	78.46	3	375	1112	0	58	301
comp5295_c0_seq1 len=1135 path=[4854934:0-541 4869628:542-638 4871919:639-1134]	1	1135	289	74.01	98.27	CRO_T014471	903	352.443	1.29001e-119	60.69	-3	207	1046	0	6	289
comp5295_c0_seq2 len=1038 path=[4854934:0-541 4871919:542-1037]	1	1038	289	38.73	47.75	CRO_T014471	425	168.318	1.34369e-84	56.25	-3	545	946	0	7	144
comp5299_c0_seq1 len=1765 path=[4831765:0-1383 4870285:1384-1764]	1	1765	358	61.53	100	CRO_T013197	1411	548.125	0	81.04	2	416	1501	0	1	358
comp5299_c0_seq2 len=586 path=[4931123:0-204 4870285:205-585]	1	586	358	22.01	12.01	CRO_T013197	205	83.5741	5.35542e-19	90.7	2	194	322	0	316	358
comp5300_c0_seq1 len=1794 path=[4873699:0-390 4882542:391-1793]	1	1794	338	54.35	94.67	CRO_T002876	1474	572.392	0	88.31	-1	418	1392	0	16	335
comp5301_c0_seq1 len=1019 path=[4836279:0-1018]	1	1019	205	53.58	89.27	CRO_T032575	772	301.982	1.07109e-101	85.25	2	146	691	0	1	183
comp5302_c0_seq1 len=2064 path=[4839147:0-2063]	1	2064	464	66.28	99.57	CRO_T020517	1958	758.829	0	82.25	1	220	1587	0	1	462
comp5303_c0_seq2 len=865 path=[4840744:0-208 4845987:209-864]	1	865	199	67.98	100	CRO_T002231	758	296.59	1.66462e-100	76.5	2	65	652	0	1	199
comp5304_c0_seq1 len=1736 path=[4920589:0-1382 4882516:1383-1735]	1	1736	255	13.13	29.8	CRO_T017534	362	144.05	8.59408e-39	88.16	2	1379	1606	0	178	253
comp5304_c0_seq2 len=1080 path=[4866514:0-726 4882516:727-1079]	1	1080	732	71.11	37.02	CRO_T030771	1042	405.986	4.69581e-135	81.55	3	174	941	0	1	271
comp5305_c0_seq1 len=1978 path=[4845629:0-277 4852703:278-408 4855577:409-1977]	1	1978	215	30.33	97.67	CRO_T024005	927	361.688	1.63803e-120	85.71	2	536	1135	0	1	210
comp5305_c0_seq2 len=1847 path=[4845629:0-277 4855577:278-1846]	1	1847	215	32.49	97.67	CRO_T024005	924	360.533	1.17131e-120	85.71	3	405	1004	0	1	210
comp5307_c0_seq1 len=1616 path=[4893863:0-1615]	1	1616	482	81.13	96.47	CRO_T027999	1823	706.827	0	77.85	-3	160	1470	0	18	482
comp5310_c0_seq1 len=657 path=[4864683:0-656]	1	657	156	71.69	100	CRO_T020456	615	241.506	1.4525e-80	74.68	-2	51	521	0	1	156
comp5311_c0_seq1 len=894 path=[4891852:0-349 4900577:350-893]	1	894	236	66.11	94.49	CRO_T015576	646	253.447	7.56945e-83	65.47	3	120	710	0	3	225
comp5311_c0_seq2 len=658 path=[4914229:0-113 4900577:114-657]	1	658	236	55.62	52.12	CRO_T015576	559	219.935	5.81184e-71	86.18	1	109	474	0	103	225
comp5312_c0_seq1 len=2853 path=[6177412:0-798 6518983:799-2852]	1	2853	379	39.43	99.47	CRO_T033257	1643	637.491	0	82.8	1	1351	2475	0	1	377
comp5313_c0_seq1 len=247 path=[4871891:0-246]	1	247	381	68.02	14.7	CRO_T030221	269	108.227	2.57562e-29	89.29	-2	1	168	0	20	75
comp5314_c0_seq1 len=669 path=[4871363:0-668]	1	669	148	31.84	47.97	CRO_T028546	343	136.732	8.52691e-40	87.32	2	158	370	0	1	71
comp5316_c0_seq1 len=1377 path=[4904497:0-1376]	1	1377	791	68.41	39.7	CRO_T001136	1318	512.301	5.16986e-174	80.25	-3	206	1147	0	4	317
comp5317_c0_seq1 len=1344 path=[4911892:0-1343]	1	1344	242	51.56	95.45	CRO_T005171	563	221.476	1.9916e-68	79.65	-1	388	1080	0	1	231
comp5318_c0_seq1 len=419 path=[4885092:0-418]	1	419	194	18.62	13.4	CRO_T032887	136	56.9954	7.27007e-11	100	2	2	79	0	169	194
comp5319_c0_seq1 len=2084 path=[4929575:0-2083]	1	2084	481	69.24	100	CRO_T004465	2462	952.97	0	94.39	3	393	1835	0	1	481
comp5320_c0_seq1 len=2161 path=[4879527:0-2160]	1	2161	906	69.13	55.08	CRO_T003946	2253	872.463	0	91.98	-1	257	1750	0	404	902
comp5321_c0_seq1 len=837 path=[4900159:0-157 4902931:158-180 4903379:181-836]	1	837	130	27.96	60	CRO_T014970	412	163.31	1.36341e-49	92.31	3	219	452	0	53	130
comp5322_c0_seq1 len=627 path=[4899804:0-626]	1	627	235	22.49	19.57	CRO_T029935	128	53.9138	7.10237e-09	61.7	-3	152	292	0	189	234
comp5323_c0_seq1 len=1889 path=[4886637:0-1888]	1	1889	430	67.18	95.35	CRO_T001968	1497	581.252	0	82.52	2	44	1312	0	1	410
comp5324_c0_seq1 len=1743 path=[4926656:0-1742]	1	1743	476	80.38	97.69	CRO_T011698	1860	721.079	0	78.77	2	140	1540	0	1	465
comp5325_c0_seq1 len=1915 path=[4954855:0-1765 5015305:1766-1769 5015658:1770-1914]	1	1915	427	66.27	99.3	CRO_T026700	1904	738.028	0	87.74	3	348	1616	0	1	424
comp5326_c0_seq1 len=759 path=[4887963:0-758]	1	759	192	56.13	73.44	CRO_T004703	410	162.54	7.62299e-49	80.99	1	175	600	0	48	188
comp5327_c0_seq1 len=1239 path=[4923052:0-1238]	1	1239	227	45.52	89.87	CRO_T002974	833	325.479	1.57809e-109	82.93	-3	596	1159	0	1	204
comp5328_c0_seq1 len=1395 path=[4954484:0-1394]	1	1395	275	58.71	98.18	CRO_T007874	1288	500.745	8.00226e-177	92.31	-3	341	1159	0	1	270
comp5329_c0_seq2 len=1387 path=[4951978:0-492 4998086:493-1386]	1	1387	1319	98.41	34.5	CRO_T006563	1837	712.22	0	72.23	1	22	1386	0	25	479
comp5330_c0_seq1 len=711 path=[4928625:0-710]	1	711	221	62.03	66.52	CRO_T027691	767	300.056	2.45231e-102	95.24	3	117	557	0	75	221
comp5331_c0_seq1 len=928 path=[4930010:0-927]	1	928	162	48.49	92.59	CRO_T012431	564	221.861	1.74062e-71	96.67	-3	207	656	0	13	162
comp5332_c0_seq1 len=838 path=[4935370:0-837]	1	838	282	50.12	49.65	CRO_T004793	719	281.567	1.61095e-93	98.57	1	124	543	0	143	282
comp5333_c0_seq1 len=1729 path=[4959902:0-1728]	1	1729	422	73.22	100	CRO_T020861	2008	778.089	0	94.79	3	228	1493	0	1	422
comp5335_c0_seq1 len=274 path=[4931328:0-154 4937290:155-155 4937292:156-273]	1	274	289	42.7	13.49	CRO_T023152	174	71.633	2.79666e-16	82.05	-1	158	274	0	249	287
comp5337_c0_seq1 len=1965 path=[5009387:0-1964]	1	1965	554	85.04	100	CRO_T031088	2163	837.795	0	73.61	2	92	1762	0	1	554
comp5338_c0_seq1 len=1353 path=[4927947:0-1352]	1	1353	175	40.13	100	CRO_T018217	693	271.552	9.95036e-89	72.93	2	152	694	0	1	175
comp5339_c0_seq1 len=2170 path=[4929740:0-2169]	1	2170	477	66.91	100	CRO_T033712	1908	739.569	0	82.88	-1	551	2002	0	1	477
comp5340_c0_seq1 len=1009 path=[4930356:0-592 4942127:593-1008]	1	1009	177	51.44	97.74	CRO_T009250	914	356.681	1.26851e-123	98.27	2	74	592	0	1	173
comp5340_c0_seq2 len=1023 path=[4930356:0-592 4981987:593-1022]	1	1023	177	48.39	93.22	CRO_T009250	877	342.428	5.71796e-118	98.79	2	74	568	0	1	165
comp5341_c0_seq1 len=1920 path=[4932933:0-1478 4972781:1479-1479 4972783:1480-1919]	1	1920	435	59.38	93.56	CRO_T004784	1702	660.218	0	84.77	1	310	1449	0	20	426
comp5342_c0_seq1 len=1009 path=[4964623:0-1008]	1	1009	214	63.63	100	CRO_T007686	980	382.104	4.79182e-133	92.52	-2	40	681	0	1	214
comp5343_c0_seq1 len=1835 path=[4978695:0-1834]	1	1835	438	71.61	100	CRO_T003188	2274	880.552	0	97.26	2	254	1567	0	1	438
comp5344_c0_seq1 len=1204 path=[4968689:0-1203]	1	1204	302	69.27	92.05	CRO_T032660	1160	451.44	5.41146e-158	81.65	1	169	1002	0	25	302
comp5345_c0_seq1 len=1437 path=[4943500:0-1436]	1	1437	305	65.14	100	CRO_T021980	913	356.295	1.91167e-119	67.63	3	231	1166	0	1	305
comp5346_c0_seq1 len=2407 path=[4945359:0-789 4981589:790-842 4981589:843-895 4983755:896-2406]	1	2407	439	55.21	99.77	CRO_T001766	1839	712.99	0	87.36	-2	850	2178	0	2	439
comp5347_c0_seq1 len=2284 path=[4997034:0-2283]	1	2284	427	55.56	100	CRO_T022961	1933	749.199	0	88.63	3	561	1829	0	1	427
comp5348_c0_seq1 len=1353 path=[4946203:0-1352]	1	1353	346	73.39	95.66	CRO_T020984	1212	471.47	1.96481e-164	86.27	2	302	1294	0	1	331
comp5349_c0_seq1 len=1389 path=[4947641:0-1388]	1	1389	253	54.64	100	CRO_T004588	1041	405.601	9.93237e-140	86.17	1	151	909	0	1	253
comp5350_c0_seq1 len=1521 path=[4948083:0-1520]	1	1521	412	80.87	100	CRO_T010331	1931	748.429	0	89.56	-3	95	1324	0	1	412
comp5351_c0_seq1 len=1191 path=[4948537:0-1190]	1	1191	887	54.66	26.61	CRO_T021528	961	374.785	1.01734e-120	81.78	3	108	758	0	1	236
comp5352_c0_seq1 len=958 path=[4951543:0-753 4966645:754-957]	1	958	192	38.83	65.1	CRO_T010021	531	209.149	6.60101e-66	82.4	2	188	559	0	1	125
comp5353_c0_seq1 len=2094 path=[5000047:0-2093]	1	2094	504	70.34	99.4	CRO_T004534	2026	785.023	0	82.97	3	270	1742	0	2	502
comp5354_c0_seq1 len=1367 path=[4989843:0-1366]	1	1367	330	63.64	87.58	CRO_T029282	1115	434.106	6.17191e-150	86.99	-1	282	1151	0	42	330
comp5355_c0_seq1 len=482 path=[5005297:0-481]	1	482	334	67.22	41.32	CRO_T000628	503	198.364	2.29692e-62	73.19	3	159	482	0	1	138
comp5355_c1_seq1 len=724 path=[4966862:0-723]	1	724	334	77.07	60.78	CRO_T000628	702	275.018	8.1059e-91	81.28	2	2	559	0	132	334
comp5356_c0_seq1 len=1018 path=[4967261:0-1017]	1	1018	253	74.56	100	CRO_T010694	1122	436.802	6.56132e-154	92.09	3	120	878	0	1	253
comp5356_c1_seq1 len=809 path=[4989698:0-808]	1	809	215	39.68	50.23	CRO_T011865	402	159.458	4.72299e-47	68.52	-1	336	656	0	3	110
comp5357_c0_seq1 len=1841 path=[5014961:0-1840]	1	1841	459	73.66	92.59	CRO_T003950	1718	666.381	0	75.88	3	315	1670	0	35	459
comp5358_c0_seq1 len=1253 path=[5012513:0-892 5033528:893-1252]	1	1253	341	77.09	95.31	CRO_T011505	1290	501.516	7.92018e-177	84	-3	151	1116	0	1	325
comp5359_c0_seq1 len=501 path=[5002538:0-500]	1	501	205	29.34	23.9	CRO_T004398	251	101.293	2.01807e-26	100	2	2	148	0	157	205
comp5360_c0_seq1 len=1102 path=[4992735:0-1101]	1	1102	223	44.92	74.89	CRO_T010911	678	265.774	5.67873e-87	86.23	-1	530	1024	0	1	167
comp5361_c0_seq1 len=1650 path=[4992975:0-168 4997380:169-178 4997658:179-1649]	1	1650	771	70	50.06	CRO_T013368	1794	695.656	0	90.93	-1	241	1395	0	1	386
comp5362_c0_seq1 len=994 path=[4993194:0-993]	1	994	216	64.89	100	CRO_T032607	1091	424.861	5.98524e-150	97.22	-2	220	864	0	1	216
comp5363_c0_seq1 len=1226 path=[5014270:0-1225]	1	1226	208	37.93	76.44	CRO_T001555	351	139.813	1.87091e-38	77.99	-1	372	836	0	25	183
comp5364_c0_seq1 len=891 path=[4997063:0-167 5000663:168-890]	1	891	435	78.11	55.63	CRO_T013474	785	306.99	3.30294e-101	70.33	-1	4	699	0	1	242
comp5365_c0_seq1 len=1487 path=[4998137:0-503 5015656:504-1486]	1	1487	360	68.39	96.11	CRO_T030288	1309	508.834	3.74901e-178	72.25	-3	274	1290	0	12	357
comp5365_c0_seq2 len=1578 path=[4998137:0-503 5102103:504-594 5015656:595-1577]	1	1578	360	50.19	75.28	CRO_T030288	993	387.111	5.12756e-140	71.22	-3	590	1381	0	12	282
comp5367_c0_seq1 len=1536 path=[5062689:0-290 5072093:291-300 5072381:301-1535]	1	1536	329	59.38	100	CRO_T010984	1325	514.998	0	78.12	-1	211	1122	0	1	329
comp5368_c0_seq1 len=926 path=[5014658:0-925]	1	926	195	29.16	44.1	CRO_T033367	396	157.147	5.2864e-46	80	-3	250	519	0	93	178
comp5369_c0_seq1 len=2881 path=[5073985:0-731 5088702:732-2880]	1	2881	694	71.23	98.7	CRO_T016859	2504	969.148	0	79.86	3	321	2372	0	1	685
comp5370_c0_seq1 len=846 path=[5024049:0-845]	1	846	154	55.32	100	CRO_T023803	724	283.493	4.96949e-96	88.46	1	145	612	0	1	154
comp5371_c0_seq1 len=822 path=[5021252:0-821]	1	822	147	61.31	100	CRO_T004114	731	286.189	2.30659e-97	83.93	3	72	575	0	1	147
comp5373_c0_seq1 len=816 path=[5037389:0-318 5049889:319-343 5050878:344-366 5049889:367-391 5050878:392-414 5049889:415-439 5052416:440-815]	1	816	448	38.6	19.42	CRO_T010986	135	56.6102	4.76483e-09	51.43	-1	424	738	0	1	87
comp5374_c0_seq1 len=788 path=[5044091:0-591 5058204:592-787]	1	788	131	46.45	96.18	CRO_T012952	334	133.265	3.17069e-38	74.6	-2	206	571	0	3	128
comp5374_c0_seq2 len=882 path=[5044091:0-591 5066799:592-685 5058204:686-881]	1	882	131	41.5	96.18	CRO_T012952	336	134.035	4.17911e-38	74.6	-3	206	571	0	3	128
comp5375_c0_seq1 len=852 path=[5028834:0-851]	1	852	174	7.75	12.64	CRO_T010686	123	51.9878	3.94096e-08	100	-1	751	816	0	1	22
comp5376_c0_seq1 len=974 path=[5034948:0-973]	1	974	266	82.24	100	CRO_T023285	852	332.798	3.5529e-113	91.39	-2	41	841	0	1	266
comp5377_c0_seq1 len=1135 path=[5056717:0-1134]	1	1135	148	36.48	94.59	CRO_T023888	525	206.838	6.56107e-65	78.72	-2	466	879	0	1	140
comp5378_c0_seq1 len=1360 path=[5038284:0-1359]	1	1360	285	62.87	100	CRO_T008182	1209	470.315	7.00387e-165	89.12	-2	274	1128	0	1	285
comp5379_c0_seq1 len=1764 path=[5038829:0-1763]	1	1764	455	64.63	93.41	CRO_T015333	1566	607.831	0	72.71	3	312	1451	0	1	425
comp5380_c0_seq1 len=1895 path=[5039509:0-1894]	1	1895	522	82.01	99.62	CRO_T004216	2133	826.239	0	83.62	-1	285	1838	0	1	520
comp5381_c0_seq1 len=3180 path=[5124666:0-3179]	1	3180	816	76.98	100	CRO_T001707	3924	1516.13	0	93.5	2	332	2779	0	1	816
comp5382_c0_seq1 len=1193 path=[5046906:0-1192]	1	1193	309	69.91	90.29	CRO_T017157	1011	394.045	1.97499e-135	88.89	3	153	986	0	31	309
comp5383_c0_seq1 len=1196 path=[5047666:0-967 5071930:968-1195]	1	1196	135	29.1	84.44	CRO_T026766	383	152.14	5.72369e-44	71.79	-2	527	874	0	22	135
comp5385_c0_seq1 len=2226 path=[5094383:0-2111 5137902:2112-2225]	1	2226	582	78.17	100	CRO_T020473	2400	929.087	0	87.8	3	162	1901	0	1	582
comp5386_c0_seq1 len=837 path=[5052061:0-836]	1	837	121	34.05	78.51	CRO_T027576	473	186.808	8.9696e-59	95.79	2	167	451	0	1	95
comp5387_c0_seq1 len=653 path=[5052831:0-652]	1	653	200	29.4	32	CRO_T028176	255	102.834	2.21057e-26	95.31	-3	301	492	0	137	200
comp5391_c0_seq1 len=1683 path=[5059746:0-1682]	1	1683	306	50.98	94.12	CRO_T026567	1281	498.049	1.07074e-173	88.19	-2	330	1187	0	19	306
comp5392_c0_seq1 len=1769 path=[5062146:0-1768]	1	1769	1531	68.17	24.89	CRO_T016723	1920	744.191	0	89.8	3	198	1403	0	620	1000
comp5393_c0_seq1 len=1146 path=[5069041:0-1145]	1	1146	244	35.86	55.33	CRO_T018527	543	213.772	3.3942e-66	81.75	1	454	864	0	110	244
comp5394_c0_seq1 len=803 path=[5074492:0-802]	1	803	102	23.16	69.61	CRO_T030957	136	56.9954	2.04435e-10	39.44	-3	427	612	0	12	82
comp5395_c0_seq1 len=980 path=[5115944:0-979]	1	980	230	71.63	100	CRO_T005916	865	337.806	1.53037e-115	85.04	-2	86	787	0	1	230
comp5396_c0_seq1 len=1029 path=[5100921:0-1028]	1	1029	255	27.99	38.04	CRO_T007036	299	119.783	3.64508e-31	60.82	-2	492	779	0	53	149
comp5397_c0_seq1 len=977 path=[5083535:0-735 5099145:736-738 5099183:739-976]	1	977	214	62.64	100	CRO_T018814	192	78.5666	3.99891e-17	37.5	-1	309	920	0	1	214
comp5398_c0_seq1 len=1485 path=[5128501:0-1484]	1	1485	218	44.04	100	CRO_T007134	969	377.867	5.24517e-129	82.11	3	354	1007	0	1	218
comp5399_c0_seq2 len=792 path=[5118191:0-169 5101355:170-791]	1	792	256	84.85	84.38	CRO_T001392	940	366.696	1.40101e-127	78.57	-3	113	784	0	35	250
comp5400_c0_seq1 len=850 path=[5089081:0-849]	1	850	204	63.88	92.16	CRO_T006433	580	228.024	1.08018e-73	73.02	1	64	606	0	17	204
comp5401_c0_seq1 len=803 path=[5090875:0-126 5093510:127-143 5093850:144-802]	1	803	101	36.99	98.02	CRO_T009585	495	195.282	1.72446e-62	93.94	-3	310	606	0	1	99
comp5402_c0_seq1 len=883 path=[5093583:0-469 5110962:470-882]	1	883	140	47.57	100	CRO_T014084	655	256.914	1.00898e-85	90.71	-3	327	746	0	1	140
comp5403_c0_seq1 len=1241 path=[5128218:0-543 5140202:544-547 5140341:548-1240]	1	1241	260	60.92	98.46	CRO_T015507	721	282.337	3.57602e-92	65.79	-3	178	933	0	1	256
comp5405_c0_seq1 len=1172 path=[5118427:0-1171]	1	1172	222	56.83	100	CRO_T002893	1091	424.861	6.21906e-149	97.3	3	168	833	0	1	222
comp5406_c0_seq1 len=1081 path=[5125820:0-1080]	1	1081	260	72.16	100	CRO_T020399	1191	463.381	4.79503e-164	93.46	2	77	856	0	1	260
comp5407_c0_seq1 len=1923 path=[5106056:0-1922]	1	1923	392	64.59	93.62	CRO_T027702	1585	615.15	0	77.57	-3	329	1570	0	26	392
comp5408_c0_seq1 len=852 path=[5106978:0-851]	1	852	163	48.94	85.28	CRO_T008062	552	217.238	6.10723e-70	81.29	-1	283	699	0	25	163
comp5409_c0_seq1 len=1849 path=[5109505:0-1848]	1	1849	396	64.25	100	CRO_T026246	1858	720.309	0	95.96	3	228	1415	0	1	396
comp5410_c0_seq1 len=625 path=[5118914:0-26 5118914:27-53 5118914:54-80 5118914:81-107 5118914:108-134 5119780:135-624]	1	625	208	47.04	47.12	CRO_T010623	370	147.132	2.56094e-43	83.67	-3	234	527	0	13	110
comp5411_c0_seq1 len=1224 path=[5144565:0-1223]	1	1224	227	18.14	32.6	CRO_T005600	256	103.219	2.45013e-25	86.49	-1	811	1032	0	15	88
comp5413_c0_seq1 len=1182 path=[5144469:0-1181]	1	1182	256	53.81	82.81	CRO_T015428	865	337.806	3.58494e-114	89.15	3	135	770	0	1	212
comp5414_c0_seq1 len=1106 path=[5121988:0-1105]	1	1106	366	53.16	54.37	CRO_T032187	739	289.271	4.76635e-94	70.85	-2	269	856	0	1	199
comp5415_c0_seq1 len=1853 path=[5172439:0-1852]	1	1853	346	45.17	84.97	CRO_T024876	1041	405.601	3.22133e-136	86.73	2	191	1027	0	1	294
comp5417_c0_seq1 len=1424 path=[5157411:0-1423]	1	1424	343	53.51	74.93	CRO_T021284	799	312.383	5.80183e-102	72.37	-1	438	1199	0	21	277
comp5418_c0_seq1 len=1266 path=[5158166:0-1265]	1	1266	233	49.76	85.41	CRO_T003010	490	193.356	3.96332e-58	69.01	-3	467	1096	0	18	216
comp5419_c0_seq1 len=532 path=[5130697:0-531]	1	532	124	17.48	25	CRO_T022687	175	72.0182	4.11155e-16	96.77	2	2	94	0	93	123
comp5420_c0_seq1 len=1625 path=[5132518:0-1624]	1	1625	424	46.52	59.43	CRO_T017575	1105	430.254	9.44966e-146	88.54	-3	667	1422	0	1	252
comp5421_c0_seq1 len=1798 path=[5185115:0-1797]	1	1798	714	72.41	60.78	CRO_T007228	2243	868.611	0	95.62	-2	232	1533	0	281	714
comp5422_c0_seq1 len=1910 path=[5134997:0-1909]	1	1910	531	73.82	88.51	CRO_T003951	2240	867.455	0	91.28	-1	186	1595	0	62	531
comp5423_c0_seq1 len=1318 path=[5158289:0-1207 5178049:1208-1209 5178105:1210-1221 5178279:1222-1253 5178279:1254-1285 5178279:1286-1317]	1	1318	264	60.09	100	CRO_T026998	1431	555.829	0	99.62	3	210	1001	0	1	264
comp5425_c0_seq1 len=1506 path=[5207630:0-1505]	1	1506	315	61.35	83.17	CRO_T026140	1036	403.675	1.48516e-137	67.86	1	226	1149	0	6	267
comp5426_c0_seq1 len=1571 path=[5186955:0-1570]	1	1571	406	66.45	92.86	CRO_T030516	1601	621.313	0	77.25	-3	439	1482	0	26	402
comp5428_c0_seq1 len=1077 path=[5170603:0-789 5186826:790-790 5186828:791-1076]	1	1077	150	41.78	100	CRO_T010001	764	298.901	4.7703e-101	99.33	3	168	617	0	1	150
comp5429_c0_seq1 len=664 path=[5173809:0-663]	1	664	142	26.66	41.55	CRO_T022150	286	114.775	2.05958e-31	89.83	-2	343	519	0	1	59
comp5436_c0_seq1 len=367 path=[5207462:0-366]	1	367	118	44.96	45.76	CRO_T013259	174	71.633	1.71501e-16	85.45	2	188	352	0	63	116
comp5437_c0_seq1 len=779 path=[5168008:0-778]	1	779	354	47.75	39.55	CRO_T009102	258	103.99	1.49729e-25	46.1	1	142	513	0	13	152
comp5438_c0_seq1 len=688 path=[5184969:0-604 5198982:605-687]	1	688	104	44.91	100	CRO_T021794	359	142.895	1.3893e-42	76.92	-3	327	635	0	1	104
comp5439_c0_seq1 len=2852 path=[5170073:0-2851]	1	2852	441	45.02	99.77	CRO_T007449	1758	681.789	0	82.02	1	181	1464	0	2	441
comp5440_c0_seq1 len=1817 path=[5185440:0-1816]	1	1817	425	58.94	84	CRO_T016124	1595	619.002	0	91.32	-2	671	1741	0	3	359
comp5441_c0_seq1 len=1104 path=[5198312:0-1103]	1	1104	194	52.72	100	CRO_T024272	972	379.022	9.69944e-132	95.88	2	47	628	0	1	194
comp5442_c0_seq1 len=1662 path=[5240180:0-1661]	1	1662	409	63.9	83.13	CRO_T026604	584	229.565	1.77323e-68	59.89	-2	360	1421	0	45	384
comp5443_c0_seq1 len=649 path=[5197093:0-431 5206118:432-648]	1	649	114	52.7	100	CRO_T018999	583	229.18	2.58745e-76	97.37	2	80	421	0	1	114
comp5445_c0_seq1 len=981 path=[5208990:0-938 5228148:939-980]	1	981	217	67.58	100	CRO_T006197	953	371.703	4.06886e-129	90.95	-3	233	895	0	1	217
comp5446_c0_seq1 len=1811 path=[5230630:0-1810]	1	1811	461	73.55	100	CRO_T006254	2218	858.981	0	91.54	2	206	1537	0	1	461
comp5447_c0_seq1 len=747 path=[5189994:0-746]	1	747	137	55.02	100	CRO_T014558	703	275.404	1.02267e-93	100	-3	209	619	0	1	137
comp5448_c0_seq1 len=910 path=[5218381:0-909]	1	910	140	46.15	100	CRO_T001260	709	277.715	9.81562e-94	95	-2	355	774	0	1	140
comp5451_c0_seq1 len=1501 path=[5309653:0-23 5309653:24-47 5309653:48-71 5309653:72-95 5311120:96-1500]	1	1501	316	59.36	93.99	CRO_T012527	1452	563.918	0	91.58	3	297	1187	0	20	316
comp5451_c1_seq1 len=1206 path=[5273601:0-1205]	1	1206	182	7.96	17.58	CRO_T022401	152	63.1586	1.32042e-11	84.38	2	416	511	0	1	32
comp5452_c0_seq1 len=1077 path=[5202072:0-1076]	1	1077	168	31.2	66.67	CRO_T018295	464	183.341	9.24051e-56	98.21	-3	431	766	0	57	168
comp5453_c0_seq1 len=1121 path=[5225244:0-1120]	1	1121	106	25.42	98.11	CRO_T001232	408	161.77	2.74728e-48	79.81	2	146	430	0	1	104
comp5454_c0_seq1 len=1041 path=[5204048:0-1040]	1	1041	180	51.59	100	CRO_T003998	911	355.525	6.49094e-123	93.33	1	139	675	0	1	180
comp5455_c0_seq1 len=678 path=[5221338:0-677]	1	678	110	49.56	100	CRO_T021144	243	98.2117	1.38914e-25	68.75	-3	221	556	0	1	110
comp5456_c0_seq1 len=1466 path=[5211803:0-1465]	1	1466	1823	64.87	15.69	CRO_T016667	913	356.295	1.62928e-108	56.43	-2	269	1219	0	1538	1823
comp5457_c0_seq1 len=742 path=[5227152:0-741]	1	742	164	66.71	100	CRO_T002254	591	232.261	1.77153e-76	80.61	-3	156	650	0	1	164
comp5458_c0_seq1 len=1429 path=[5216422:0-916 5231308:917-929 5231534:930-1428]	1	1429	338	69.91	100	CRO_T014787	1534	595.504	0	92.6	-3	345	1343	0	1	338
comp5459_c0_seq1 len=1207 path=[5219000:0-1206]	1	1207	237	58.91	100	CRO_T007273	1177	457.988	1.49572e-161	94.51	-3	339	1049	0	1	237
comp5460_c0_seq1 len=865 path=[5239319:0-864]	1	865	151	52.72	100	CRO_T033394	660	258.84	2.26183e-86	84.42	-3	273	728	0	1	151
comp5461_c0_seq1 len=981 path=[5247373:0-202 5253183:203-980]	1	981	154	37	79.22	CRO_T014397	574	225.713	8.36033e-73	91.8	1	211	573	0	1	122
comp5462_c0_seq1 len=1204 path=[5226942:0-150 5230195:151-152 5230234:153-1203]	1	1204	252	58.06	69.05	CRO_T015561	524	206.453	4.0525e-63	52.34	-2	196	894	0	70	243
comp5464_c0_seq1 len=662 path=[5236870:0-661]	1	662	137	48.94	78.83	CRO_T014558	563	221.476	5.02674e-73	99.07	2	2	325	0	19	126
comp5464_c1_seq1 len=217 path=[5262895:0-216]	1	217	184	34.56	13.59	CRO_T015104	117	49.6766	5.90138e-09	100	-2	1	75	0	1	25
comp5465_c0_seq1 len=1501 path=[5269562:0-1500]	1	1501	363	72.35	100	CRO_T031165	1424	553.132	0	82.93	-3	225	1310	0	1	363
comp5466_c1_seq1 len=1575 path=[5243138:0-1574]	1	1575	256	49.71	93.75	CRO_T017218	1052	409.838	1.5099e-140	86.59	1	250	1032	0	1	240
comp5467_c0_seq1 len=949 path=[5268660:0-948]	1	949	231	60.38	79.65	CRO_T002315	846	330.487	6.56266e-113	85.34	1	85	657	0	48	231
comp5469_c0_seq1 len=1082 path=[5273216:0-1081]	1	1082	108	24.12	80.56	CRO_T015237	282	113.235	3.51497e-30	86.21	-1	498	758	0	5	91
comp5470_c0_seq1 len=1086 path=[5271008:0-1085]	1	1086	126	30.39	89.68	CRO_T004782	411	162.925	1.52166e-48	67.26	3	159	488	0	2	114
comp5471_c0_seq1 len=2183 path=[5249822:0-2182]	1	2183	541	71.19	100	CRO_T023550	2335	904.049	0	87.25	-1	333	1886	0	1	541
comp5473_c0_seq1 len=1046 path=[5283108:0-1045]	1	1046	265	68.55	90.19	CRO_T020493	717	280.796	1.90823e-92	81.74	3	120	836	0	1	239
comp5474_c0_seq1 len=1208 path=[5281158:0-1207]	1	1208	227	37	65.64	CRO_T028444	791	309.301	2.58372e-103	100	2	224	670	0	63	211
comp5475_c0_seq1 len=1048 path=[5255513:0-1047]	1	1048	227	49.52	92.95	CRO_T017553	667	261.536	2.1045e-85	67.3	3	177	695	0	1	211
comp5476_c0_seq1 len=681 path=[5285312:0-680]	1	681	578	50.22	20.07	CRO_T032929	448	177.178	2.52294e-51	82.76	-3	260	601	0	1	116
comp5478_c0_seq1 len=1353 path=[5315129:0-1352]	1	1353	353	65.63	84.7	CRO_T026822	1279	497.278	2.13668e-174	80.46	-3	371	1258	0	1	299
comp5479_c0_seq1 len=1429 path=[5264312:0-1428]	1	1429	320	66.55	100	CRO_T004412	1338	520.005	0	81.25	1	97	1047	0	1	320
comp5480_c0_seq1 len=969 path=[5266313:0-141 5268885:142-968]	1	969	162	50.15	100	CRO_T007649	746	291.967	1.29852e-98	97.53	1	178	663	0	1	162
comp5481_c0_seq1 len=483 path=[5273832:0-482]	1	483	821	78.26	16.2	CRO_T010784	527	207.608	1.60297e-62	78.2	3	105	482	0	1	133
comp5482_c0_seq1 len=1159 path=[5302747:0-1158]	1	1159	269	67.82	96.28	CRO_T008428	851	332.413	4.74682e-112	78.03	3	207	992	0	1	259
comp5483_c0_seq1 len=1218 path=[5296767:0-1217]	1	1218	191	47.29	100	CRO_T010145	680	266.544	3.72061e-87	82.56	3	84	659	0	1	191
comp5485_c0_seq1 len=648 path=[5281404:0-647]	1	648	104	19.44	40.38	CRO_T012679	94	40.817	1.08401e-06	86.05	-2	333	458	0	1	42
comp5486_c0_seq1 len=984 path=[5282147:0-983]	1	984	147	44.82	100	CRO_T026009	591	232.261	1.77518e-75	85.03	-2	288	728	0	1	147
comp5487_c0_seq1 len=1145 path=[5282206:0-1144]	1	1145	206	53.97	100	CRO_T008136	1004	391.349	3.52451e-136	91.26	-1	402	1019	0	1	206
comp5488_c0_seq2 len=2512 path=[5286643:0-346 5300067:347-2511]	1	2512	612	72.25	100	CRO_T032180	2436	942.954	0	83.95	2	491	2305	0	1	612
comp5490_c0_seq1 len=995 path=[5316107:0-994]	1	995	190	47.64	84.21	CRO_T025217	520	204.912	3.29093e-64	62.73	-3	82	555	0	22	181
comp5491_c0_seq1 len=860 path=[5312903:0-859]	1	860	105	28.95	100	CRO_T020912	125	52.7582	1.00748e-08	32.38	1	238	486	0	1	105
comp5492_c0_seq1 len=1442 path=[5297753:0-1441]	1	1442	369	52.22	84.01	CRO_T015511	743	290.812	3.87175e-93	61.71	-1	492	1244	0	8	317
comp5493_c0_seq1 len=910 path=[5297852:0-452 5307583:453-453 5307586:454-909]	1	910	113	33.3	80.53	CRO_T005779	295	118.242	2.33168e-32	64.36	2	218	520	0	1	91
comp5494_c0_seq1 len=1007 path=[5300902:0-1006]	1	1007	217	57.2	96.77	CRO_T004554	758	296.59	1.60473e-99	86.19	-1	333	908	0	1	210
comp5495_c0_seq1 len=1614 path=[5330984:0-1613]	1	1614	384	78.81	100	CRO_T007241	1824	707.212	0	89.39	2	155	1426	0	1	384
comp5496_c0_seq1 len=1459 path=[5355515:0-1458]	1	1459	219	45.24	100	CRO_T017953	813	317.775	1.20972e-105	89.55	2	248	907	0	1	219
comp5498_c1_seq1 len=1140 path=[5307258:0-1139]	1	1140	248	65.26	100	CRO_T012684	1151	447.973	9.20509e-158	86.69	2	128	871	0	1	248
comp5499_c0_seq1 len=2404 path=[5363342:0-2154 5411602:2155-2160 5411622:2161-2403]	1	2404	398	38.19	94.47	CRO_T013844	1395	541.962	0	72.07	-1	1190	2107	0	20	395
comp5500_c0_seq1 len=2429 path=[5310663:0-2428]	1	2429	675	83.99	98.22	CRO_T025688	2800	1083.17	0	92.35	-1	249	2288	0	1	663
comp5502_c0_seq1 len=863 path=[5327675:0-716 5339554:717-739 5340018:740-862]	1	863	144	47.97	95.83	CRO_T015763	596	234.187	6.88162e-77	86.96	2	206	619	0	3	140
comp5503_c0_seq1 len=739 path=[5312598:0-738]	1	739	164	45.47	69.51	CRO_T027996	457	180.644	3.12017e-56	96.49	-2	310	645	0	1	114
comp5504_c0_seq1 len=1087 path=[5316304:0-1086]	1	1087	105	28.98	100	CRO_T027451	432	171.014	6.88125e-52	75.24	-2	595	909	0	1	105
comp5505_c0_seq1 len=1478 path=[5348944:0-1477]	1	1478	252	51.15	100	CRO_T025029	1247	484.952	1.41936e-170	94.44	2	197	952	0	1	252
comp5506_c0_seq1 len=2148 path=[5325888:0-2043 5380175:2044-2095 5380175:2096-2147]	1	2148	512	71.23	99.22	CRO_T024371	2472	956.822	0	90.59	1	316	1845	0	5	512
comp5507_c0_seq1 len=273 path=[5408820:0-272]	1	273	357	41.76	10.64	CRO_T019410	190	77.7962	3.7156e-18	94.74	-1	1	114	0	1	38
comp5507_c1_seq1 len=1302 path=[5331649:0-1301]	1	1302	357	72.81	88.52	CRO_T019410	1469	570.466	0	93.04	-3	350	1297	0	42	357
comp5508_c0_seq1 len=2959 path=[5399970:0-2958]	1	2959	785	77.86	100	CRO_T026969	3673	1419.45	0	94.01	2	224	2527	0	1	785
comp5509_c0_seq1 len=597 path=[5349510:0-596]	1	597	221	83.42	75.11	CRO_T014804	871	340.117	1.18108e-118	97.59	-1	1	498	0	1	166
comp5509_c1_seq1 len=510 path=[5375071:0-509]	1	510	221	32.35	24.89	CRO_T014804	281	112.849	1.64525e-30	94.55	-2	345	509	0	162	216
comp5511_c0_seq1 len=1194 path=[5338428:0-374 5347443:375-376 5347465:377-1193]	1	1194	295	60.8	100	CRO_T032188	992	386.726	8.77271e-133	69.15	2	191	916	0	1	295
comp5513_c0_seq1 len=2160 path=[5382157:0-1268 5403221:1269-2159]	1	2160	531	72.5	98.31	CRO_T014158	2641	1021.92	0	94.83	-2	558	2123	0	1	522
comp5514_c0_seq1 len=1266 path=[5344715:0-1265]	1	1266	281	57.11	100	CRO_T022875	924	360.533	2.53066e-122	68.18	3	204	926	0	1	281
comp5515_c0_seq1 len=1801 path=[5389296:0-1800]	1	1801	937	78.79	44.61	CRO_T030963	1344	522.316	7.27024e-174	55.95	-1	233	1651	0	516	933
comp5516_c0_seq1 len=1071 path=[5351334:0-1070]	1	1071	271	37.54	49.45	CRO_T024587	616	241.891	4.56038e-77	87.31	-3	206	607	0	138	271
comp5517_c0_seq1 len=719 path=[5378752:0-718]	1	719	159	53.41	80.5	CRO_T015484	606	238.039	8.89426e-79	89.84	-2	335	718	0	5	132
comp5518_c0_seq1 len=634 path=[5373177:0-539 5383565:540-633]	1	634	144	11.83	17.36	CRO_T000579	103	44.2838	5.80165e-06	80	-1	233	307	0	117	141
comp5521_c0_seq1 len=1054 path=[5364765:0-873 5385058:874-876 5385121:877-1053]	1	1054	382	38.14	35.08	CRO_T006018	648	254.218	1.64937e-80	90.3	-3	381	782	0	186	319
comp5523_c0_seq1 len=541 path=[5378623:0-540]	1	541	149	80.96	97.99	CRO_T010070	766	299.671	3.8361e-104	97.95	-1	2	439	0	1	146
comp5526_c0_seq1 len=428 path=[5379441:0-96 5381634:97-427]	1	428	349	37.85	16.62	CRO_T016175	169	69.707	1.43289e-14	67.24	1	34	195	0	269	326
comp5527_c0_seq1 len=1373 path=[5383327:0-1372]	1	1373	307	67.08	100	CRO_T024652	1497	581.252	0	88.93	-3	307	1227	0	1	307
comp5528_c0_seq1 len=2085 path=[5423142:0-2084]	1	2085	506	72.95	100	CRO_T000894	2273	880.167	0	93.69	-2	378	1898	0	1	506
comp5529_c0_seq1 len=1204 path=[5421357:0-1203]	1	1204	205	45.35	88.78	CRO_T025815	912	355.91	6.6505e-122	91.21	-1	197	742	0	21	202
comp5530_c0_seq1 len=1270 path=[5390169:0-1101 5411955:1102-1269]	1	1270	135	31.89	100	CRO_T017788	682	267.314	5.87315e-88	94.07	-1	653	1057	0	1	135
comp5531_c0_seq1 len=1262 path=[5420235:0-1261]	1	1262	299	58.72	82.27	CRO_T000712	1177	457.988	3.01863e-160	88.66	1	133	873	0	1	246
comp5532_c0_seq1 len=3179 path=[5393878:0-243 5402631:244-249 5402718:250-3178]	1	3179	396	36.62	97.47	CRO_T031824	1499	582.022	0	81.44	-3	1816	2979	0	1	386
comp5534_c0_seq1 len=1606 path=[5440658:0-1605]	1	1606	382	69.68	100	CRO_T029436	1624	630.172	0	88.74	-1	305	1423	0	1	382
comp5535_c0_seq1 len=1204 path=[5422709:0-1203]	1	1204	236	57.31	100	CRO_T018722	1109	431.795	3.36507e-151	89.03	1	199	888	0	1	236
comp5536_c0_seq1 len=1287 path=[5427806:0-275 5433619:276-299 5434191:300-1286]	1	1287	322	69.46	98.76	CRO_T030246	1354	526.168	0	80.06	2	107	1000	0	4	321
comp5538_c0_seq1 len=2215 path=[5400314:0-2214]	1	2215	431	56.07	96.29	CRO_T011812	1649	639.802	0	81.2	-1	371	1612	0	1	415
comp5539_c0_seq1 len=1068 path=[5402090:0-1067]	1	1068	160	30.06	98.75	CRO_T000531	403	159.844	5.43085e-47	57.59	3	207	527	0	1	158
comp5540_c0_seq1 len=661 path=[5420202:0-660]	1	661	1277	43.57	7.44	CRO_T030708	209	85.1149	1.55859e-18	52.08	-3	351	638	0	1182	1276
comp5541_c0_seq1 len=1078 path=[5410188:0-1077]	1	1078	166	40.07	85.54	CRO_T023292	464	183.341	6.38313e-56	71.03	-3	336	767	0	25	166
comp5542_c0_seq1 len=1666 path=[5410190:0-1665]	1	1666	368	66.27	100	CRO_T016761	1834	711.064	0	94.02	3	246	1349	0	1	368
comp5543_c0_seq1 len=1643 path=[5411116:0-1642]	1	1643	537	70.85	83.61	CRO_T026754	1495	580.482	0	79.06	-2	365	1528	0	1	449
comp5545_c0_seq1 len=1303 path=[5447757:0-1302]	1	1303	398	91.86	99.5	CRO_T019170	1729	670.618	0	86.47	2	26	1222	0	1	396
comp5546_c0_seq1 len=1637 path=[5445948:0-1636]	1	1637	465	67.44	79.35	CRO_T008344	1812	702.59	0	91.6	-2	311	1414	0	94	462
comp5547_c0_seq1 len=2040 path=[5426580:0-1432 5455671:1433-2039]	1	2040	656	65.88	68.6	CRO_T028372	1935	749.969	0	82	1	106	1449	0	1	450
comp5548_c0_seq1 len=1197 path=[5456740:0-1039 5484167:1040-1083 5481375:1084-1196]	1	1197	238	56.89	99.58	CRO_T030852	843	329.331	5.32453e-111	70.9	-2	327	1007	0	1	237
comp5548_c0_seq2 len=1153 path=[5456740:0-1039 5481375:1040-1152]	1	1153	238	59.06	99.58	CRO_T030852	843	329.331	3.20557e-111	70.9	-3	327	1007	0	1	237
comp5549_c0_seq1 len=580 path=[5456025:0-579]	1	580	104	45.52	79.81	CRO_T002634	116	49.2914	4.43454e-08	39.33	3	36	299	0	1	83
comp5550_c0_seq1 len=923 path=[5452400:0-922]	1	923	294	53.63	56.46	CRO_T009769	630	247.284	1.48248e-79	72.89	2	8	502	0	129	294
comp5552_c0_seq1 len=1347 path=[5439574:0-1346]	1	1347	276	61.02	99.28	CRO_T000760	1118	435.261	3.32244e-151	83.21	1	286	1107	0	3	276
comp5553_c0_seq1 len=361 path=[5442114:0-360]	1	361	334	31.58	11.38	CRO_T017249	192	78.5666	3.9483e-18	100	2	2	115	0	297	334
comp5554_c0_seq1 len=1065 path=[5467232:0-1064]	1	1065	250	66.2	99.2	CRO_T019508	763	298.516	2.08815e-99	65.6	1	163	867	0	1	248
comp5555_c0_seq1 len=1297 path=[5473910:0-1296]	1	1297	390	71.94	79.49	CRO_T026085	991	386.341	1.0358e-130	72.67	-2	205	1137	0	81	390
comp5557_c0_seq1 len=918 path=[5451113:0-917]	1	918	205	67.65	100	CRO_T028184	639	250.751	3.21316e-82	81.16	3	93	713	0	1	205
comp5558_c0_seq1 len=356 path=[5498655:0-355]	1	356	349	99.44	33.81	CRO_T013595	570	224.172	6.41922e-73	91.53	-2	2	355	0	122	239
comp5558_c1_seq1 len=495 path=[5456674:0-494]	1	495	349	55.76	26.36	CRO_T013595	317	126.716	6.93527e-35	83.7	2	2	277	0	258	349
comp5559_c0_seq1 len=1061 path=[5480662:0-1060]	1	1061	141	16.4	45.39	CRO_T021271	159	65.855	6.41998e-13	64.06	2	677	850	0	1	64
comp5560_c0_seq1 len=1498 path=[5487977:0-1497]	1	1498	190	38.05	99.47	CRO_T026706	646	253.447	5.70318e-81	74.23	-2	211	780	0	1	189
comp5561_c0_seq1 len=1595 path=[5489407:0-1594]	1	1595	272	48.53	95.96	CRO_T033485	918	358.221	5.45187e-120	70.08	-2	398	1171	0	1	261
comp5562_c0_seq1 len=850 path=[5512199:0-849]	1	850	150	51.53	97.33	CRO_T012809	687	269.24	1.63107e-90	86.99	1	55	492	0	1	146
comp5565_c0_seq1 len=1752 path=[5503637:0-1751]	1	1752	523	79.79	91.4	CRO_T003267	1412	548.51	0	62.21	3	150	1547	0	41	518
comp5566_c0_seq1 len=885 path=[5473047:0-884]	1	885	146	49.49	96.58	CRO_T000995	524	206.453	7.25409e-66	71.43	-3	215	652	0	4	144
comp5569_c0_seq1 len=763 path=[5482310:0-279 5493775:280-762]	1	763	342	33.03	25.73	CRO_T016356	131	55.0694	9.40141e-09	35.96	-3	462	713	0	250	337
comp5571_c0_seq1 len=1004 path=[5485233:0-1003]	1	1004	211	9.56	15.17	CRO_T025170	136	56.9954	1.46577e-09	78.12	3	702	797	0	180	211
comp5572_c0_seq1 len=630 path=[5499246:0-216 5504068:217-218 5504242:219-629]	1	630	150	59.52	83.33	CRO_T021961	637	249.98	3.50701e-84	96	3	126	500	0	1	125
comp5573_c0_seq1 len=1036 path=[5486419:0-889 5530398:890-1035]	1	1036	263	56.76	74.9	CRO_T009007	942	367.466	1.71795e-126	91.88	-2	301	888	0	67	263
comp5573_c0_seq2 len=1064 path=[5486419:0-889 5504895:890-1063]	1	1064	263	55.26	74.9	CRO_T009007	943	367.851	1.64138e-126	91.88	-3	301	888	0	67	263
comp5574_c0_seq1 len=1922 path=[5528882:0-1921]	1	1922	580	88.97	98.97	CRO_T014617	2623	1014.99	0	86.59	-1	201	1910	0	1	574
comp5575_c0_seq1 len=1187 path=[5491917:0-32 5492627:33-1186]	1	1187	278	59.39	84.53	CRO_T002441	1100	428.328	2.67629e-149	84.26	2	80	784	0	10	244
comp5576_c0_seq1 len=826 path=[5492419:0-825]	1	826	181	59.93	100	CRO_T008398	550	216.468	1.55567e-69	66.31	3	174	668	0	1	181
comp5577_c0_seq1 len=1723 path=[5495065:0-1722]	1	1723	325	54.15	93.23	CRO_T013120	1212	471.47	7.54165e-163	74.92	-1	605	1537	0	1	303
comp5578_c0_seq1 len=890 path=[5531786:0-889]	1	890	127	41.8	93.7	CRO_T007687	304	121.709	1.78773e-33	58.73	3	237	608	0	9	127
comp5579_c0_seq1 len=937 path=[5502187:0-936]	1	937	154	48.35	96.1	CRO_T003848	463	182.956	2.15643e-56	81.7	-3	384	836	0	1	148
comp5580_c0_seq1 len=2027 path=[5502487:0-2026]	1	2027	555	81.4	100	CRO_T015752	2319	897.886	0	79.43	1	178	1827	0	1	555
comp5581_c0_seq1 len=1288 path=[5534398:0-1287]	1	1288	798	81.52	44.11	CRO_T001709	1690	655.596	0	92.61	1	82	1131	0	447	798
comp5583_c0_seq1 len=1000 path=[5509270:0-270 5518621:271-286 5518972:287-999]	1	1000	199	51.3	86.43	CRO_T010589	555	218.394	3.08792e-69	76.74	-2	178	690	0	28	199
comp5584_c0_seq1 len=2203 path=[5554412:0-2202]	1	2203	427	58.15	100	CRO_T027754	1706	661.759	0	86.89	-3	429	1709	0	1	427
comp5585_c0_seq1 len=620 path=[5510338:0-619]	1	620	143	55.65	88.11	CRO_T004429	292	117.087	1.6025e-32	61.11	2	179	523	0	18	143
comp5586_c0_seq1 len=709 path=[5513132:0-708]	1	709	174	69.39	100	CRO_T004573	657	257.684	2.46551e-86	80.46	-3	27	518	0	1	174
comp5587_c0_seq1 len=665 path=[5513103:0-664]	1	665	145	59.1	88.97	CRO_T023935	546	214.927	3.10175e-70	78.63	-3	142	534	0	15	143
comp5588_c0_seq1 len=1529 path=[5553607:0-1528]	1	1529	272	54.35	100	CRO_T021649	1124	437.573	2.17897e-151	82.31	2	206	1036	0	1	272
comp5589_c0_seq1 len=522 path=[5534219:0-521]	1	522	378	49.43	22.75	CRO_T014908	260	104.76	9.05448e-27	66.28	1	136	393	0	14	99
comp5590_c0_seq1 len=1145 path=[5517392:0-1144]	1	1145	165	31.97	73.94	CRO_T015886	520	204.912	5.74791e-64	83.2	-3	388	753	0	44	165
comp5591_c0_seq1 len=1211 path=[5542007:0-366 5547968:367-370 5547990:371-1210]	1	1211	258	63.17	99.61	CRO_T001778	986	384.415	2.98781e-132	86.38	-2	257	1021	0	2	258
comp5592_c0_seq1 len=1304 path=[5554352:0-1303]	1	1304	215	49.92	99.07	CRO_T018466	679	266.159	3.36526e-86	83.41	1	220	870	0	1	213
comp5593_c0_seq1 len=1700 path=[5595127:0-1699]	1	1700	600	88.76	86.5	CRO_T002416	1498	581.637	0	59.63	-2	5	1513	0	2	520
comp5597_c0_seq1 len=1897 path=[5583660:0-1684 5623341:1685-1896]	1	1897	526	83.5	95.06	CRO_T016266	2046	792.727	0	81.99	-3	210	1793	0	1	500
comp5598_c0_seq1 len=817 path=[5541507:0-816]	1	817	212	52.88	66.51	CRO_T007501	607	238.424	1.05143e-77	79.86	-3	348	779	0	68	208
comp5600_c0_seq1 len=1709 path=[5544843:0-548 5557409:549-1708]	1	1709	1411	75.13	30.76	CRO_T010874	1270	493.812	6.66167e-159	74.08	3	213	1496	0	55	488
comp5602_c0_seq2 len=901 path=[5545662:0-257 5584206:258-270 5551472:271-900]	1	901	136	45.28	100	CRO_T028469	673	263.848	2.62836e-88	93.38	-1	335	742	0	1	136
comp5604_c0_seq1 len=627 path=[5580021:0-542 5600535:543-563 5601428:564-626]	1	627	105	37.8	75.24	CRO_T033449	362	144.05	2.71635e-43	83.54	-3	239	475	0	17	95
comp5606_c0_seq1 len=1500 path=[5592545:0-1499]	1	1500	297	59.2	100	CRO_T023549	1451	563.533	0	91.25	-2	345	1232	0	1	297
comp5608_c0_seq1 len=1378 path=[5564825:0-1377]	1	1378	305	72.06	99.34	CRO_T004678	1294	503.056	2.76365e-177	77.18	2	206	1198	0	1	303
comp5609_c0_seq1 len=1654 path=[5564803:0-1653]	1	1654	403	73.28	100	CRO_T027332	1865	723.005	0	90.37	-2	313	1524	0	1	403
comp5610_c0_seq1 len=1357 path=[5627598:0-190 5569978:191-1356]	1	1357	967	84.23	46.95	CRO_T019800	1844	714.916	0	80.62	-2	214	1356	0	514	967
comp5610_c0_seq2 len=1390 path=[5564878:0-223 5569978:224-1389]	1	1390	967	82.23	46.95	CRO_T019800	1844	714.916	0	80.62	-2	247	1389	0	514	967
comp5611_c0_seq1 len=3782 path=[5570870:0-3781]	1	3782	588	44.74	95.58	CRO_T011784	2675	1035.02	0	88.66	-3	1564	3255	0	1	562
comp5613_c0_seq1 len=839 path=[5570106:0-838]	1	839	161	57.57	100	CRO_T020770	706	276.559	2.93458e-93	92.55	-2	242	724	0	1	161
comp5614_c0_seq1 len=1879 path=[5573910:0-151 5578702:152-165 5579227:166-1878]	1	1879	262	41.51	99.24	CRO_T006121	1174	456.833	2.80304e-157	91.15	-2	733	1512	0	1	260
comp5615_c0_seq1 len=1285 path=[5601095:0-1284]	1	1285	192	44.59	99.48	CRO_T001310	999	389.423	8.08743e-135	96.86	-3	516	1088	0	1	191
comp5617_c0_seq1 len=563 path=[5577675:0-562]	1	563	656	46.89	13.41	CRO_T014322	397	157.532	1.07998e-44	86.36	3	300	563	0	59	146
comp5619_c0_seq1 len=1892 path=[5643978:0-1891]	1	1892	502	73.73	97.41	CRO_T004675	1232	479.174	1.89074e-162	65.48	2	116	1510	0	1	489
comp5620_c0_seq1 len=925 path=[5603075:0-924]	1	925	174	44.11	98.28	CRO_T032689	547	215.312	9.05028e-69	65.5	-3	345	752	0	4	174
comp5621_c1_seq1 len=320 path=[5631335:0-319]	1	320	379	45	12.93	CRO_T011910	118	50.0618	3.76832e-08	40.82	-3	1	144	0	2	50
comp5622_c0_seq1 len=1590 path=[5590021:0-689 5608963:690-692 5609033:693-1589]	1	1590	226	41.89	98.23	CRO_T028483	884	345.125	1.46625e-115	76.13	-1	745	1410	0	5	226
comp5623_c0_seq1 len=871 path=[5606066:0-870]	1	871	107	33.41	94.39	CRO_T009527	464	183.341	1.79369e-57	90.1	-1	422	712	0	1	101
comp5624_c0_seq1 len=782 path=[5594018:0-781]	1	782	148	33.38	58.78	CRO_T016991	449	177.563	4.90168e-55	100	2	305	565	0	62	148
comp5625_c0_seq1 len=913 path=[5621459:0-912]	1	913	329	53.89	51.98	CRO_T010472	601	236.113	7.36461e-75	70.76	2	227	718	0	29	199
comp5626_c0_seq1 len=850 path=[5599813:0-849]	1	850	169	61.41	100	CRO_T017277	527	207.608	4.04235e-66	70.29	-2	238	759	0	1	169
comp5627_c0_seq1 len=1015 path=[5606547:0-1014]	1	1015	194	53.79	93.81	CRO_T026442	946	369.007	2.91435e-128	96.15	2	161	706	0	13	194
comp5628_c0_seq1 len=2702 path=[5665240:0-1198 5734725:1199-1787 5694994:1788-2701]	1	2702	480	35.42	67.29	CRO_T004684	1479	574.318	0	86.5	2	245	1201	0	1	323
comp5628_c0_seq2 len=2113 path=[5665240:0-1198 5694994:1199-2112]	1	2113	480	67.58	100	CRO_T004684	2223	860.907	0	87.78	2	245	1672	0	1	480
comp5629_c0_seq1 len=847 path=[5614630:0-746 5664025:747-846]	1	847	250	46.4	46.8	CRO_T028564	214	87.0409	4.48542e-20	43.97	-1	326	718	0	134	250
comp5629_c0_seq2 len=1254 path=[5614630:0-746 5627693:747-1253]	1	1254	250	64.83	100	CRO_T028564	466	184.111	1.67965e-54	47.22	-3	326	1138	0	1	250
comp5630_c0_seq1 len=742 path=[5633686:0-727 5654561:728-741]	1	742	136	36.79	64.71	CRO_T021298	194	79.337	3.09005e-18	82.42	3	72	344	0	1	88
comp5631_c0_seq1 len=201 path=[5636366:0-200]	1	201	345	100	19.42	CRO_T017683	218	88.5817	1.63639e-22	62.69	-1	1	201	0	193	259
comp5631_c1_seq1 len=412 path=[5620995:0-411]	1	412	345	99.76	39.71	CRO_T017683	583	229.18	1.3327e-74	81.02	2	2	412	0	61	197
comp5635_c0_seq1 len=2263 path=[5675882:0-2262]	1	2263	507	62.84	99.41	CRO_T029492	2230	863.603	0	84.75	-1	404	1825	0	1	504
comp5636_c0_seq1 len=1509 path=[5728682:0-26 5729624:27-200 5635922:201-1508]	1	1509	383	66.6	84.86	CRO_T016241	1026	399.823	5.62401e-135	75.22	-2	327	1331	0	24	348
comp5636_c0_seq2 len=1486 path=[5629630:0-177 5635922:178-1485]	1	1486	383	67.63	84.86	CRO_T016241	1026	399.823	4.45554e-135	75.22	-2	304	1308	0	24	348
comp5637_c0_seq1 len=1211 path=[5629363:0-1210]	1	1211	245	57.97	95.92	CRO_T000196	934	364.385	1.08925e-124	83.4	-2	209	910	0	11	245
comp5638_c0_seq1 len=2704 path=[5631736:0-2703]	1	2704	717	79.66	100	CRO_T013529	3583	1384.78	0	92.92	-2	235	2388	0	1	717
comp5640_c0_seq1 len=813 path=[5632829:0-812]	1	813	156	57.56	100	CRO_T026698	713	279.256	1.52988e-94	96.79	1	76	543	0	1	156
comp5641_c0_seq1 len=3368 path=[5633465:0-3367]	1	3368	894	79.45	100	CRO_T033655	3953	1527.3	0	87.19	2	269	2944	0	1	894
comp5642_c0_seq1 len=569 path=[5697768:0-23 5698950:24-107 5685716:108-568]	1	569	392	45.34	21.94	CRO_T031393	439	173.711	8.61316e-52	91.86	-2	110	367	0	26	111
comp5642_c0_seq3 len=1518 path=[5663564:0-1056 5685716:1057-1517]	1	1518	392	72.33	93.62	CRO_T031393	1783	691.419	0	89.65	-2	219	1316	0	26	392
comp5643_c0_seq1 len=1037 path=[5638085:0-1036]	1	1037	208	54.39	90.38	CRO_T009894	823	321.627	2.70305e-109	94.15	-2	272	835	0	1	188
comp5644_c0_seq1 len=1238 path=[5638642:0-1237]	1	1238	144	34.89	100	CRO_T033211	677	265.388	3.2562e-87	97.92	1	334	765	0	1	144
comp5645_c0_seq1 len=1483 path=[5638757:0-1227 5656882:1228-1233 5656928:1234-1482]	1	1483	428	53.61	61.92	CRO_T002206	1301	505.753	5.60098e-176	89.81	1	367	1161	0	164	428
comp5648_c0_seq1 len=1162 path=[5642253:0-76 5643517:77-112 5644061:113-1161]	1	1162	320	78.74	100	CRO_T012686	1357	527.324	0	90.31	3	159	1073	0	1	320
comp5649_c0_seq1 len=1905 path=[5692145:0-1904]	1	1905	523	80.31	98.85	CRO_T013949	2421	937.176	0	88.78	3	48	1577	0	5	521
comp5650_c0_seq1 len=719 path=[5649748:0-718]	1	719	108	22.11	50	CRO_T003996	178	73.1738	2.33685e-16	63.64	-3	319	477	0	55	108
comp5651_c0_seq1 len=1334 path=[5672105:0-1333]	1	1334	645	54.42	37.67	CRO_T022176	946	369.007	2.42841e-120	81.48	2	293	1018	0	1	243
comp5652_c0_seq1 len=1187 path=[5654601:0-1186]	1	1187	217	54.84	100	CRO_T001583	1066	415.231	4.60483e-145	96.77	-3	295	945	0	1	217
comp5653_c0_seq1 len=2102 path=[5657112:0-2101]	1	2102	422	56.09	100	CRO_T019657	1848	716.457	0	80.92	-2	653	1831	0	1	422
comp5654_c0_seq1 len=703 path=[5679312:0-578 5690684:579-702]	1	703	133	32.43	55.64	CRO_T025929	199	81.2629	5.70131e-19	58.75	-1	380	607	0	1	74
comp5655_c0_seq1 len=817 path=[5665927:0-816]	1	817	136	49.94	100	CRO_T020551	477	188.348	2.73091e-59	89.71	2	119	526	0	1	136
comp5656_c0_seq1 len=564 path=[5683953:0-563]	1	564	103	27.66	50.49	CRO_T030149	255	102.834	9.962e-28	84.62	-3	149	304	0	43	94
comp5657_c1_seq1 len=1176 path=[5703732:0-1175]	1	1176	332	39.54	46.39	CRO_T019618	734	287.345	1.72859e-93	90.97	-2	186	650	0	179	332
comp5660_c0_seq1 len=1039 path=[5711805:0-1038]	1	1039	203	58.61	100	CRO_T023864	908	354.369	3.61328e-122	85.71	3	135	743	0	1	203
comp5661_c0_seq1 len=1285 path=[5691682:0-1007 5770997:1008-1284]	1	1285	180	40.86	97.22	CRO_T029965	809	316.235	2.30506e-106	88	-2	424	948	0	1	175
comp5668_c0_seq1 len=1139 path=[5702570:0-150 5707234:151-1138]	1	1139	160	41.88	99.38	CRO_T016655	620	243.432	7.19175e-79	76.73	1	160	636	0	1	159
comp5669_c0_seq1 len=805 path=[5705318:0-804]	1	805	143	52.17	100	CRO_T011428	633	248.44	8.98899e-83	85.42	1	115	534	0	1	143
comp5670_c0_seq1 len=1606 path=[5738077:0-943 5751779:944-1605]	1	1606	239	31.01	69.04	CRO_T025785	840	328.176	8.95846e-109	93.37	1	277	774	0	18	182
comp5671_c0_seq1 len=1267 path=[5747458:0-341 5755855:342-1266]	1	1267	195	36.23	81.03	CRO_T026897	241	97.4413	1.75173e-23	40.85	-2	223	681	0	38	195
comp5672_c0_seq1 len=1761 path=[5749319:0-1760]	1	1761	501	74.28	100	CRO_T011924	1824	707.212	0	74.9	1	178	1485	0	1	501
comp5673_c0_seq1 len=1069 path=[5739493:0-1068]	1	1069	250	42.1	60	CRO_T014675	682	267.314	3.28307e-87	93.33	-1	407	856	0	101	250
comp5674_c0_seq1 len=2137 path=[5774484:0-2136]	1	2137	591	75.81	100	CRO_T008821	2388	924.465	0	82.57	-3	312	1931	0	1	591
comp5675_c0_seq1 len=1332 path=[5723522:0-1331]	1	1332	300	66.67	99.67	CRO_T008174	1207	469.544	1.6812e-164	80	-1	331	1218	0	1	299
comp5677_c0_seq1 len=908 path=[5725732:0-907]	1	908	394	46.26	36.29	CRO_T027880	429	169.859	7.30985e-49	79.02	-1	408	827	0	252	394
comp5678_c0_seq1 len=804 path=[5727266:0-121 5729793:122-131 5729887:132-803]	1	804	181	62.31	92.27	CRO_T012725	789	308.531	9.00972e-106	88.62	-2	159	659	0	15	181
comp5679_c0_seq1 len=1331 path=[5775795:0-1330]	1	1331	198	41.02	91.92	CRO_T015558	680	266.544	1.4335e-86	65.93	1	397	942	0	1	182
comp5681_c0_seq1 len=1338 path=[5741732:0-990 5769564:991-991 5769566:992-1337]	1	1338	223	49.33	98.65	CRO_T026787	893	348.591	4.19692e-118	79.55	3	201	860	0	1	220
comp5682_c0_seq1 len=1336 path=[5850261:0-1335]	1	1336	333	73.88	100	CRO_T029185	1366	530.791	0	78.38	3	108	1094	0	1	333
comp5683_c0_seq1 len=553 path=[5744372:0-552]	1	553	222	90.6	75.23	CRO_T002893	872	340.502	4.1238e-119	95.81	-2	1	501	0	1	167
comp5683_c1_seq1 len=576 path=[5788547:0-575]	1	576	222	32.29	27.93	CRO_T002893	246	99.3673	2.82874e-25	77.42	2	2	187	0	161	222
comp5684_c0_seq1 len=2092 path=[5816054:0-2091]	1	2092	601	83.17	99.67	CRO_T001856	2754	1065.45	0	89.65	-3	81	1820	0	1	599
comp5685_c0_seq1 len=2770 path=[5749536:0-2769]	1	2770	705	60.43	78.44	CRO_T033597	2718	1051.58	0	91.4	3	204	1877	0	1	553
comp5686_c0_seq1 len=1184 path=[5749732:0-1183]	1	1184	533	42.06	31.14	CRO_T030757	717	280.796	2.22238e-88	89.76	3	321	818	0	97	262
comp5687_c0_seq1 len=1295 path=[5788599:0-1294]	1	1295	250	57.92	100	CRO_T005192	1062	413.69	1.67249e-143	98	2	158	907	0	1	250
comp5689_c0_seq1 len=1600 path=[5759523:0-1599]	1	1600	283	53.06	100	CRO_T019955	1200	466.848	2.64672e-162	88.34	-3	300	1148	0	1	283
comp5692_c0_seq1 len=545 path=[5771944:0-544]	1	545	608	47.34	13.65	CRO_T020563	318	127.102	6.60713e-34	70.93	-3	241	498	0	513	595
comp5693_c0_seq1 len=499 path=[5807942:0-453 5846757:454-498]	1	499	122	38.48	52.46	CRO_T015223	183	75.0998	2.63034e-17	57.81	-2	271	462	0	59	122
comp5694_c0_seq1 len=1850 path=[5812176:0-1426 5848091:1427-1689 5854558:1690-1769 5854558:1770-1849]	1	1850	473	76.05	96.62	CRO_T002814	2019	782.326	0	80.08	2	119	1525	0	17	473
comp5696_c0_seq1 len=1515 path=[5815878:0-1514]	1	1515	358	69.7	98.6	CRO_T000195	1425	553.518	0	81.59	3	273	1328	0	1	353
comp5697_c0_seq1 len=1086 path=[5789740:0-1085]	1	1086	328	83.7	88.11	CRO_T008013	1086	422.935	4.53361e-147	79.22	3	123	1031	0	1	289
comp5698_c0_seq1 len=657 path=[5794758:0-656]	1	657	305	80.82	57.7	CRO_T014345	792	309.686	2.82857e-105	81.92	2	2	532	0	122	297
comp5699_c0_seq1 len=739 path=[5789036:0-738]	1	739	255	47.9	45.88	CRO_T032163	316	126.331	2.22649e-34	62.71	-2	229	582	0	1	117
comp5700_c0_seq1 len=593 path=[5798286:0-592]	1	593	183	87.02	100	CRO_T009521	450	177.948	1.33453e-55	62.9	2	44	559	0	1	183
comp5701_c0_seq1 len=714 path=[5798407:0-713]	1	714	103	43.28	100	CRO_T028946	518	204.142	1.98251e-66	98.06	1	85	393	0	1	103
comp5702_c0_seq1 len=907 path=[5781103:0-624 5792553:625-901 5815881:902-906]	1	907	271	70.45	77.12	CRO_T027144	880	343.584	1.32137e-117	84.04	2	35	673	0	29	237
comp5702_c0_seq2 len=723 path=[5781103:0-624 5814688:625-722]	1	723	271	90.87	81.55	CRO_T027144	894	348.977	1.04135e-120	81.9	2	35	691	0	29	249
comp5705_c0_seq1 len=2698 path=[5855752:0-2209 5901444:2210-2697]	1	2698	706	70.72	90.23	CRO_T028941	2898	1120.92	0	88.12	2	236	2143	0	70	706
comp5707_c0_seq1 len=1150 path=[5828482:0-538 5840179:539-1149]	1	1150	317	52.17	64.98	CRO_T017940	786	307.375	4.96963e-132	74.76	2	92	691	0	1	206
comp5707_c0_seq2 len=1286 path=[5828482:0-538 5854481:539-674 5840179:675-1285]	1	1286	317	34.99	49.21	CRO_T017940	581	228.409	2.32788e-70	74.36	2	92	541	0	1	156
comp5708_c0_seq1 len=631 path=[5815338:0-630]	1	631	369	25.2	14.63	CRO_T029810	112	47.7506	1.49238e-06	52.73	-1	467	625	0	290	343
comp5709_c0_seq1 len=843 path=[5837908:0-842]	1	843	491	69.04	39.51	CRO_T014962	764	298.901	1.70858e-97	75.9	2	2	583	0	289	482
comp5710_c0_seq1 len=970 path=[5821351:0-969]	1	970	279	82.89	96.42	CRO_T019325	916	357.451	1.4683e-122	84.39	-2	1	804	0	1	269
comp5711_c0_seq1 len=597 path=[5812632:0-151 5817324:152-596]	1	597	903	30.15	6.98	CRO_T009314	243	98.2117	3.43565e-23	73.02	3	243	422	0	31	93
comp5711_c0_seq2 len=1148 path=[5860790:0-702 5817324:703-1147]	1	1148	903	14.37	6.09	CRO_T009314	232	93.9745	1.22583e-20	78.18	2	794	958	0	31	85
comp5712_c0_seq1 len=1840 path=[5870850:0-1773 5926117:1774-1774 5926259:1775-1839]	1	1840	560	83.32	95.89	CRO_T026978	2262	875.93	0	80.07	-2	139	1671	0	24	560
comp5714_c0_seq1 len=976 path=[5841000:0-514 5854291:515-534 5854898:535-975]	1	976	251	54.1	70.52	CRO_T016367	704	275.789	4.18963e-91	72.32	3	60	587	0	23	199
comp5714_c0_seq2 len=956 path=[5841000:0-514 5854898:515-955]	1	956	251	48.33	61.75	CRO_T016367	627	246.128	1.38114e-79	74.19	3	60	521	0	23	177
comp5715_c0_seq1 len=895 path=[5832323:0-798 5845571:799-846 5845571:847-894]	1	895	212	68.04	97.64	CRO_T017536	700	274.248	2.20333e-91	81.25	1	148	756	0	3	209
comp5716_c0_seq1 len=896 path=[5843963:0-895]	1	896	159	53.57	100	CRO_T028314	611	239.965	1.18123e-78	83.85	2	359	838	0	1	159
comp5719_c0_seq1 len=832 path=[5824139:0-504 5894703:505-831]	1	832	316	40.75	34.81	CRO_T008529	272	109.383	1.77776e-27	58.97	-1	167	505	0	195	304
comp5719_c0_seq2 len=1083 path=[5824139:0-504 5837217:505-1082]	1	1083	316	81.99	96.2	CRO_T008529	935	364.77	2.25841e-124	65.27	-3	167	1054	0	1	304
comp5720_c0_seq1 len=656 path=[5843533:0-655]	1	656	148	71.8	100	CRO_T022652	694	271.937	1.1551e-92	82.17	2	62	532	0	1	148
comp5721_c0_seq1 len=737 path=[5845511:0-270 5852387:271-274 5852410:275-736]	1	737	416	65.54	38.46	CRO_T009718	279	112.079	1.82762e-28	44.85	2	62	544	0	254	413
comp5723_c0_seq1 len=1080 path=[5862569:0-1079]	1	1080	184	42.5	83.15	CRO_T028186	575	226.098	4.35831e-72	72.55	-2	414	872	0	26	178
comp5724_c0_seq2 len=1444 path=[5874935:0-519 5891289:520-1443]	1	1444	316	35.53	46.84	CRO_T012552	311	124.405	9.77702e-32	52.02	1	637	1149	0	163	310
comp5727_c0_seq1 len=779 path=[5850430:0-529 5858067:530-531 5858082:532-778]	1	779	152	55.07	100	CRO_T027362	447	176.792	8.4328e-55	76.97	2	20	448	0	1	152
comp5728_c0_seq1 len=1255 path=[5843053:0-1124 5861293:1125-1254]	1	1255	314	66.45	92.99	CRO_T031087	681	266.929	2.17696e-85	82.19	-2	205	1038	0	23	314
comp5729_c0_seq1 len=757 path=[5850087:0-630 5848415:631-672 5848415:673-714 5848415:715-756]	1	757	970	68.96	18.35	CRO_T005531	606	238.039	1.22122e-71	67.4	-2	178	699	0	791	968
comp5730_c0_seq1 len=522 path=[5848522:0-521]	1	522	610	55.75	16.07	CRO_T022774	123	51.9878	3.15826e-08	57.14	2	50	340	0	511	608
comp5731_c0_seq1 len=1860 path=[5859068:0-379 5888441:380-1859]	1	1860	505	71.77	88.32	CRO_T006903	1972	764.222	0	83	3	246	1580	0	44	489
comp5732_c0_seq1 len=1658 path=[5860039:0-570 5869708:571-1657]	1	1658	277	42.88	95.31	CRO_T002204	520	204.912	1.16819e-60	53.79	1	271	981	0	4	267
comp5732_c0_seq2 len=1891 path=[5860039:0-570 5915746:571-803 5869708:804-1890]	1	1891	277	22.53	57.4	CRO_T002204	308	123.25	5.83273e-31	50.31	3	798	1223	0	112	270
comp5733_c0_seq1 len=1992 path=[5881914:0-1646 5860880:1647-1991]	1	1992	433	64.46	99.08	CRO_T027882	1492	579.326	0	82.09	-2	489	1772	0	1	429
comp5734_c0_seq1 len=2066 path=[5861029:0-2065]	1	2066	377	55.03	87.27	CRO_T011664	730	285.804	9.86615e-89	56.54	3	495	1631	0	49	377
comp5735_c0_seq2 len=1228 path=[5887418:0-492 5900615:493-1227]	1	1228	279	49.84	72.4	CRO_T026249	454	179.489	1.9902e-52	59.63	1	244	855	0	36	237
comp5737_c0_seq1 len=963 path=[5889675:0-962]	1	963	130	37.38	91.54	CRO_T031149	572	224.942	6.13519e-73	90	-3	248	607	0	12	130
comp5739_c0_seq1 len=940 path=[5888359:0-113 5891220:114-117 5891299:118-939]	1	940	207	39.26	58.94	CRO_T024368	466	184.111	4.17966e-56	87.8	2	155	523	0	75	196
comp5740_c0_seq1 len=1289 path=[5899858:0-1288]	1	1289	185	40.73	93.51	CRO_T018639	468	184.882	1.77676e-55	74.43	-1	516	1040	0	11	183
comp5741_c0_seq1 len=608 path=[5868973:0-607]	1	608	129	61.18	96.12	CRO_T029161	546	214.927	7.69466e-71	79.03	1	130	501	0	4	127
comp5744_c0_seq1 len=603 path=[5873768:0-450 5881966:451-456 5882030:457-602]	1	603	703	65.17	18.63	CRO_T030354	651	255.373	4.12312e-80	93.89	2	2	394	0	571	701
comp5746_c0_seq1 len=1319 path=[5959522:0-1318]	1	1319	500	89.39	78.6	CRO_T008510	1618	627.861	0	79.39	3	141	1319	0	6	398
comp5746_c1_seq1 len=866 path=[5879506:0-865]	1	866	500	37.41	21.6	CRO_T008510	478	188.734	2.96263e-55	81.48	2	2	325	0	393	500
comp5747_c0_seq1 len=823 path=[5887685:0-67 5887685:68-135 5888604:136-822]	1	823	150	54.68	100	CRO_T002320	704	275.789	3.44314e-93	89.33	-3	210	659	0	1	150
comp5748_c0_seq1 len=797 path=[5897909:0-427 5905142:428-645 5908698:646-796]	1	797	132	46.3	92.42	CRO_T003666	448	177.178	4.03894e-55	83.74	-2	239	607	0	11	132
comp5748_c0_seq2 len=579 path=[5897909:0-427 5908698:428-578]	1	579	132	33.68	49.24	CRO_T003666	205	83.5741	3.54674e-20	86.15	-3	239	433	0	68	132
comp5750_c0_seq1 len=1732 path=[5921160:0-1731]	1	1732	523	84.53	95.79	CRO_T003267	2272	879.782	0	88.42	-2	124	1587	0	23	523
comp5751_c0_seq1 len=1882 path=[5891224:0-1881]	1	1882	335	43.52	83.58	CRO_T019638	658	258.07	2.60584e-79	67.14	-2	595	1413	0	1	280
comp5752_c0_seq1 len=584 path=[5891131:0-424 5917782:425-583]	1	584	2345	99.66	8.27	CRO_T027841	819	320.087	6.72335e-100	79.38	1	1	582	0	1778	1971
comp5754_c0_seq1 len=1353 path=[5917997:0-1352]	1	1353	284	61.86	98.24	CRO_T016727	1263	491.115	4.01899e-173	84.95	-1	265	1101	0	1	279
comp5757_c0_seq1 len=1995 path=[5954873:0-1780 5999960:1781-1804 6000535:1805-1994]	1	1995	209	29.02	89	CRO_T028844	776	303.523	4.03317e-98	87.11	3	162	740	0	24	209
comp5762_c0_seq1 len=1092 path=[5914842:0-1091]	1	1092	281	58.79	76.51	CRO_T000317	472	186.422	1.59271e-55	42.4	1	247	888	0	65	279
comp5763_c0_seq1 len=1048 path=[5915706:0-1047]	1	1048	240	66.41	98.33	CRO_T019421	992	386.726	2.4759e-134	82.63	1	124	819	0	1	236
comp5764_c0_seq1 len=988 path=[5919307:0-987]	1	988	214	64.98	100	CRO_T016651	958	373.629	8.24129e-130	92.06	1	157	798	0	1	214
comp5765_c0_seq1 len=815 path=[5940644:0-814]	1	815	170	51.17	81.76	CRO_T012633	602	236.498	1.32201e-77	86.33	1	49	465	0	1	139
comp5767_c0_seq1 len=1121 path=[5942168:0-952 5959768:953-954 5959813:955-1120]	1	1121	203	27.83	50.25	CRO_T014015	245	98.9821	3.76327e-24	54.63	1	151	462	0	6	107
comp5768_c0_seq1 len=903 path=[5948943:0-902]	1	903	221	57.81	81.9	CRO_T021317	750	293.508	8.91319e-99	80.11	-3	296	817	0	7	187
comp5769_c0_seq1 len=1604 path=[5924852:0-1603]	1	1604	355	66.02	100	CRO_T013870	1215	472.626	1.98772e-163	74.86	-1	240	1298	0	1	355
comp5772_c0_seq1 len=872 path=[5930880:0-871]	1	872	233	78.44	97	CRO_T029296	965	376.326	3.0177e-131	89.47	3	6	689	0	1	226
comp5773_c0_seq1 len=670 path=[5960281:0-568 5990603:569-669]	1	670	115	20.15	39.13	CRO_T027105	209	85.1149	1.22853e-20	88.89	-3	447	581	0	70	114
comp5773_c0_seq2 len=1105 path=[5960281:0-568 5974143:569-1104]	1	1105	115	31.22	99.13	CRO_T027105	353	140.584	4.08342e-40	77.78	-3	447	791	0	1	114
comp5775_c0_seq1 len=1760 path=[5975461:0-1759]	1	1760	650	62.39	56.31	CRO_T009098	1848	716.457	0	96.99	-1	417	1514	0	1	366
comp5777_c0_seq1 len=2026 path=[5943742:0-199 5948894:200-2025]	1	2026	859	55.82	47.38	CRO_T000287	1706	661.759	0	78.62	2	542	1672	0	33	439
comp5778_c0_seq1 len=1657 path=[5943757:0-1656]	1	1657	505	87.27	96.63	CRO_T000842	1631	632.869	0	65.98	-1	101	1546	0	7	494
comp5781_c0_seq1 len=927 path=[5977163:0-524 5988672:525-926]	1	927	178	57.61	100	CRO_T007515	771	301.597	1.7197e-102	82.02	-1	208	741	0	1	178
comp5781_c0_seq2 len=975 path=[5997257:0-572 5988672:573-974]	1	975	621	47.69	25.28	CRO_T007510	648	254.218	2.42982e-78	78.34	1	43	507	0	446	602
comp5782_c0_seq1 len=4040 path=[6043110:0-4039]	1	4040	2087	88.59	56.68	CRO_T026097	4960	1915.2	0	86	2	50	3628	0	91	1273
comp5783_c0_seq1 len=914 path=[5977016:0-913]	1	914	205	50.22	74.63	CRO_T002019	164	67.781	2.3631e-13	29.75	1	214	672	0	20	172
comp5785_c0_seq1 len=1301 path=[5987876:0-1300]	1	1301	121	17.99	64.46	CRO_T026733	409	162.155	1.11538e-47	93.59	-2	623	856	0	25	102
comp5787_c0_seq1 len=1564 path=[5989954:0-1563]	1	1564	1216	75.38	33.14	CRO_T027912	1399	543.502	2.79105e-180	65.28	-1	125	1303	0	809	1211
comp5788_c0_seq1 len=828 path=[5968797:0-827]	1	828	755	71.01	25.96	CRO_T000898	879	343.199	8.17936e-112	80.1	2	5	592	0	551	746
comp5789_c0_seq1 len=724 path=[5986804:0-723]	1	724	179	66.71	93.3	CRO_T027447	579	227.639	1.84148e-74	86.23	3	147	629	0	13	179
comp5790_c0_seq1 len=426 path=[5973763:0-425]	1	426	262	64.79	34.35	CRO_T025746	417	165.236	1.12409e-50	93.48	2	2	277	0	173	262
comp5793_c0_seq1 len=1550 path=[6031638:0-1549]	1	1550	342	64.45	100	CRO_T014435	1412	548.51	0	78.95	1	244	1242	0	1	342
comp5794_c0_seq1 len=1140 path=[5986648:0-1139]	1	1140	172	37.37	84.3	CRO_T013436	528	207.994	5.48494e-65	76.55	2	377	802	0	1	145
comp5795_c0_seq2 len=1314 path=[5988390:0-594 6033023:595-1313]	1	1314	163	33.11	89.57	CRO_T022228	741	290.041	3.32763e-96	93.84	1	163	597	0	1	146
comp5796_c0_seq1 len=1440 path=[6028172:0-1439]	1	1440	160	33.33	100	CRO_T031329	798	311.997	2.31861e-104	96.25	-2	468	947	0	1	160
comp5798_c0_seq1 len=1549 path=[6024333:0-1548]	1	1549	472	89.28	98.09	CRO_T000738	2148	832.017	0	91.63	-2	55	1437	0	4	466
comp5799_c0_seq1 len=2113 path=[5995738:0-2112]	1	2113	616	87.32	95.78	CRO_T023028	2527	978.008	0	83.25	2	242	2086	0	27	616
comp5801_c0_seq1 len=746 path=[6003742:0-182 6006656:183-188 6006767:189-745]	1	746	169	35.39	52.66	CRO_T028409	366	145.591	1.16954e-42	80.9	1	187	450	0	35	123
comp5802_c0_seq1 len=1541 path=[6043569:0-1540]	1	1541	453	88.58	100	CRO_T011818	1794	695.656	0	83.74	-1	126	1490	0	1	453
comp5803_c0_seq1 len=1525 path=[6005581:0-1054 6030953:1055-1524]	1	1525	423	83.8	99.29	CRO_T011089	1742	675.626	0	80.75	3	120	1397	0	4	423
comp5804_c0_seq1 len=1277 path=[6038163:0-1276]	1	1277	173	37.82	96.53	CRO_T029371	501	197.593	1.89973e-60	65.48	-2	287	769	0	5	171
comp5806_c0_seq1 len=1026 path=[6013173:0-1025]	1	1026	178	38.01	73.03	CRO_T004952	611	239.965	7.75474e-78	85.38	2	257	646	0	49	178
comp5807_c0_seq1 len=654 path=[6019222:0-580 6095995:581-653]	1	654	332	31.19	20.48	CRO_T024676	323	129.028	4.42137e-35	89.71	-2	378	581	0	265	332
comp5807_c0_seq2 len=1602 path=[6019222:0-580 6034424:581-1601]	1	1602	332	61.61	100	CRO_T024676	1175	457.218	1.01251e-157	73.8	-2	378	1364	0	1	332
comp5809_c0_seq1 len=1997 path=[6082447:0-1808 6138425:1809-1823 6138924:1824-1996]	1	1997	434	64.45	98.85	CRO_T025244	1721	667.537	0	76.22	2	350	1636	0	6	434
comp5810_c0_seq1 len=679 path=[6050073:0-595 6071909:596-678]	1	679	715	19.88	6.29	CRO_T026173	158	65.4698	3.09613e-12	71.11	-2	19	153	0	1	45
comp5810_c0_seq2 len=734 path=[6050073:0-595 6076187:596-733]	1	734	715	18.39	6.29	CRO_T026173	162	67.0106	1.2025e-12	71.11	-3	19	153	0	1	45
comp5812_c0_seq1 len=837 path=[6045015:0-836]	1	837	147	48.75	91.84	CRO_T004462	680	266.544	1.33935e-89	95.59	3	216	623	0	13	147
comp5813_c0_seq2 len=828 path=[6048620:0-599 6060944:600-615 6061399:616-827]	1	828	159	55.07	94.97	CRO_T022728	537	211.46	5.42002e-68	67.11	3	126	581	0	1	151
comp5815_c0_seq2 len=2535 path=[6043195:0-783 6055153:784-2534]	1	2535	697	74.44	98.57	CRO_T004048	2750	1063.91	0	81.37	1	235	2121	0	11	697
comp5816_c0_seq1 len=898 path=[6046914:0-897]	1	898	134	44.77	100	CRO_T031515	541	213.001	1.7845e-68	89.55	-3	315	716	0	1	134
comp5820_c0_seq1 len=1031 path=[6082699:0-1030]	1	1031	245	59.07	95.1	CRO_T007455	520	204.912	2.92349e-63	58.9	3	87	695	0	2	234
comp5821_c0_seq1 len=1050 path=[6071538:0-1049]	1	1050	233	60.57	91.85	CRO_T021554	859	335.495	3.23752e-114	77.67	2	23	658	0	19	232
comp5822_c0_seq1 len=1022 path=[6087225:0-1021]	1	1022	224	60.47	94.2	CRO_T020934	422	167.162	3.66838e-49	47.3	3	126	743	0	1	211
comp5824_c0_seq1 len=1292 path=[6103062:0-1291]	1	1292	890	75.93	36.74	CRO_T027399	1042	405.986	4.16351e-132	63	2	188	1168	0	272	598
comp5826_c0_seq1 len=3331 path=[6066610:0-3330]	1	3331	982	84.21	97.05	CRO_T024748	3470	1341.25	0	86.92	-3	429	3233	0	1	953
comp5829_c0_seq1 len=609 path=[6074264:0-524 6113134:525-608]	1	609	565	65.02	23.89	CRO_T006044	551	216.853	1.37098e-66	80	-2	174	569	0	429	563
comp5829_c0_seq2 len=1141 path=[6074264:0-524 6083305:525-1140]	1	1141	565	70.73	53.98	CRO_T006044	1267	492.656	1.09479e-170	80.66	-3	168	974	0	261	565
comp5834_c0_seq1 len=1667 path=[6120634:0-1666]	1	1667	427	70.55	91.8	CRO_T018756	1895	734.561	0	95.15	-3	277	1452	0	36	427
comp5835_c0_seq1 len=3126 path=[6145856:0-3125]	1	3126	853	75.72	100	CRO_T021467	2017	781.556	0	59.01	2	209	2575	0	1	853
comp5838_c0_seq1 len=1646 path=[6124352:0-743 6160838:744-983 6144286:984-1645]	1	1646	167	21.87	71.86	CRO_T016665	605	237.654	1.27317e-74	90.83	1	385	744	0	1	120
comp5838_c0_seq2 len=1406 path=[6124352:0-743 6144286:744-1405]	1	1406	167	35.42	100	CRO_T016665	803	313.923	3.75917e-105	89.22	1	385	882	0	1	167
comp5839_c0_seq2 len=945 path=[6090986:0-196 6094617:197-944]	1	945	141	44.76	100	CRO_T019665	577	226.868	1.07689e-73	89.36	2	221	643	0	1	141
comp5840_c0_seq1 len=1370 path=[6115574:0-346 6121358:347-348 6121398:349-1369]	1	1370	330	69.42	95.76	CRO_T033039	1343	521.931	0	77.29	-2	305	1255	0	15	330
comp5841_c0_seq1 len=3525 path=[6092010:0-3524]	1	3525	1031	88.94	100	CRO_T017831	4402	1700.26	0	80.8	-1	280	3414	0	1	1031
comp5842_c0_seq1 len=1937 path=[6222930:0-221 6173029:222-1936]	1	1937	602	77.59	82.89	CRO_T029263	2314	895.96	0	86.28	-3	220	1722	0	1	499
comp5842_c0_seq2 len=2260 path=[6158641:0-544 6173029:545-2259]	1	2260	602	79.25	98.84	CRO_T029263	2780	1075.46	0	86.64	-3	255	2045	0	1	595
comp5844_c0_seq1 len=2634 path=[6187430:0-2633]	1	2634	672	76.65	100	CRO_T019996	3322	1284.24	0	95.1	-1	343	2361	0	1	672
comp5846_c0_seq1 len=791 path=[6102115:0-790]	1	791	174	63.72	82.76	CRO_T005699	245	98.9821	7.49611e-25	49.71	2	200	703	0	30	173
comp5847_c0_seq1 len=317 path=[6122196:0-316]	1	317	129	76.66	62.79	CRO_T003849	385	152.91	4.09952e-48	90.12	-2	74	316	0	37	117
comp5849_c0_seq1 len=2063 path=[6111223:0-2062]	1	2063	548	68.06	84.12	CRO_T026194	1812	702.59	0	81.02	-1	246	1649	0	87	547
comp5854_c0_seq1 len=485 path=[6154944:0-484]	1	485	324	78.56	39.2	CRO_T029709	435	172.17	2.42228e-52	92.91	3	78	458	0	1	127
comp5854_c1_seq1 len=236 path=[6167691:0-235]	1	236	324	73.73	17.9	CRO_T029709	162	67.0106	1.622e-14	81.03	3	39	212	0	139	196
comp5855_c0_seq1 len=1202 path=[6121765:0-1201]	1	1202	234	61.4	100	CRO_T017095	730	285.804	4.38068e-94	70.92	-2	35	772	0	1	234
comp5858_c0_seq1 len=1285 path=[6151032:0-1284]	1	1285	169	38.75	98.22	CRO_T016279	874	341.273	2.90397e-116	96.39	1	229	726	0	1	166
comp5860_c0_seq1 len=1153 path=[6171840:0-1152]	1	1153	314	81.44	100	CRO_T009755	1118	435.261	9.88333e-152	78.03	-3	117	1055	0	1	314
comp5861_c0_seq1 len=1765 path=[6133941:0-1596 6156979:1597-1600 6157045:1601-1764]	1	1765	541	48.27	57.67	CRO_T020872	730	285.804	7.2225e-88	59.94	3	303	1154	0	12	323
comp5867_c0_seq1 len=1406 path=[6246388:0-1405]	1	1406	888	74.04	39.19	CRO_T012092	1463	568.155	0	87.68	1	1	1041	0	541	888
comp5867_c1_seq1 len=1787 path=[6142689:0-1786]	1	1787	888	91.49	61.6	CRO_T012092	2587	1001.12	0	89.03	-1	3	1637	0	1	547
comp5868_c0_seq1 len=641 path=[6144355:0-640]	1	641	180	26.21	31.11	CRO_T001221	228	92.4337	7.99753e-23	75	-3	250	417	0	40	95
comp5871_c0_seq1 len=1178 path=[6234919:0-1177]	1	1178	263	60.61	96.96	CRO_T001061	1212	471.47	1.231e-166	91.37	-2	311	1024	0	9	263
comp5872_c0_seq1 len=292 path=[6151120:0-172 6154537:173-291]	1	292	866	27.74	3.12	CRO_T013791	126	53.1434	4.63344e-09	74.07	3	210	290	0	544	570
comp5873_c0_seq1 len=1038 path=[6150099:0-1037]	1	1038	322	68.79	74.22	CRO_T012687	919	358.607	4.12731e-122	72.8	1	76	789	0	17	255
comp5874_c0_seq1 len=898 path=[6171839:0-897]	1	898	198	23.39	35.35	CRO_T027319	247	99.7525	1.2214e-35	65.71	3	381	590	0	114	183
comp5875_c0_seq1 len=520 path=[6212682:0-94 6204934:95-519]	1	520	428	51.35	20.79	CRO_T004199	178	73.1738	2.78191e-15	60	-2	97	363	0	1	89
comp5875_c0_seq2 len=1636 path=[6185136:0-1210 6204934:1211-1635]	1	1636	428	77.93	99.3	CRO_T004199	1774	687.952	0	79.91	-2	205	1479	0	1	425
comp5876_c0_seq1 len=1979 path=[6214109:0-369 6223233:370-1978]	1	1979	387	48.05	81.91	CRO_T013779	1436	557.755	0	86.12	2	590	1540	0	1	317
comp5876_c0_seq2 len=2113 path=[6214109:0-369 6262050:370-503 6223233:504-2112]	1	2113	387	45.01	81.91	CRO_T013779	1436	557.755	0	86.12	1	724	1674	0	1	317
comp5880_c0_seq1 len=969 path=[6169410:0-849 6190257:850-850 6190263:851-968]	1	969	218	55.42	81.19	CRO_T031085	719	281.567	7.54333e-94	78.33	-3	236	772	0	22	198
comp5882_c0_seq1 len=1415 path=[6206983:0-483 6215912:484-1414]	1	1415	353	60	80.17	CRO_T011916	1329	516.538	0	89.4	-3	274	1122	0	71	353
comp5882_c0_seq2 len=729 path=[6206983:0-483 6234851:484-728]	1	729	353	28.81	19.83	CRO_T011916	309	123.635	9.76819e-33	82.86	-1	274	483	0	284	353
comp5883_c0_seq1 len=1504 path=[6226544:0-1503]	1	1504	361	68.42	95.84	CRO_T020365	1080	420.624	1.99782e-143	60.17	2	188	1216	0	16	361
comp5884_c0_seq1 len=2100 path=[6185559:0-1557 6250609:1558-1574 6208945:1575-2099]	1	2100	462	53.14	80.52	CRO_T004621	1059	412.535	3.38588e-136	71.31	-3	452	1567	0	34	405
comp5884_c0_seq2 len=2151 path=[6185559:0-1557 6208139:1558-1625 6208945:1626-2150]	1	2151	462	51.88	80.52	CRO_T004621	1059	412.535	6.36311e-136	71.05	-3	452	1567	0	34	405
comp5887_c0_seq1 len=1134 path=[6234150:0-685 6190862:686-1133]	1	1134	357	69.84	73.95	CRO_T000965	1169	454.907	6.58983e-159	85.61	2	26	817	0	86	349
comp5891_c0_seq1 len=2287 path=[6243563:0-2286]	1	2287	584	76.74	100	CRO_T002594	2601	1006.51	0	92.99	1	118	1872	0	1	584
comp5895_c0_seq1 len=2666 path=[6211962:0-2665]	1	2666	653	73.48	100	CRO_T007073	2436	942.954	0	84.38	3	438	2396	0	1	653
comp5899_c0_seq1 len=873 path=[6242147:0-758 6261550:759-872]	1	873	1728	65.64	11.05	CRO_T022425	920	358.992	9.88745e-113	90.58	-2	96	668	0	1536	1726
comp5900_c0_seq2 len=3242 path=[6275044:0-2015 6308610:2016-3241]	1	3242	838	76.9	99.76	CRO_T001249	3558	1375.15	0	91.03	-3	583	3075	0	1	836
comp5901_c0_seq1 len=287 path=[6223511:0-286]	1	287	230	99.3	41.3	CRO_T002955	325	129.798	4.09978e-38	69.47	-2	2	286	0	20	114
comp5903_c0_seq1 len=1233 path=[6259683:0-816 6282779:817-1232]	1	1233	229	53.53	94.76	CRO_T031550	996	388.267	4.31583e-134	85.91	3	63	722	0	2	218
comp5906_c0_seq1 len=1011 path=[6256333:0-988 6281647:989-1010]	1	1011	347	88.13	86.74	CRO_T029801	951	370.933	9.4329e-127	61.69	2	8	898	0	4	304
comp5907_c0_seq1 len=1409 path=[6271887:0-1137 6314774:1138-1408]	1	1409	489	97.52	96.93	CRO_T026386	1681	652.129	0	71.1	-3	1	1374	0	1	474
comp5909_c0_seq1 len=1136 path=[6269637:0-253 6274499:254-1135]	1	1136	116	30.63	100	CRO_T001012	488	192.586	8.69042e-60	82.76	3	660	1007	0	1	116
comp5909_c0_seq2 len=1157 path=[6269637:0-253 6292220:254-274 6274499:275-1156]	1	1157	116	30.08	100	CRO_T001012	486	191.815	1.548e-59	82.76	3	681	1028	0	1	116
comp5912_c0_seq1 len=701 path=[6282393:0-101 6272842:102-700]	1	701	217	61.2	67.28	CRO_T025187	424	167.933	7.12008e-51	73.47	-1	96	524	0	1	146
comp5912_c0_seq2 len=1043 path=[6266546:0-443 6272842:444-1042]	1	1043	217	52.64	85.71	CRO_T025187	621	243.817	9.07305e-79	73.8	-1	318	866	0	1	186
comp5914_c0_seq1 len=974 path=[6256213:0-219 6263534:220-220 6263536:221-973]	1	974	169	42.51	89.35	CRO_T026224	554	218.009	1.22482e-69	77.12	-2	203	616	0	6	156
comp5915_c0_seq2 len=3254 path=[6333092:0-1613 6261299:1614-3253]	1	3254	927	87.49	100	CRO_T003323	3229	1248.42	0	68.3	-1	201	3047	0	1	927
comp5917_c0_seq1 len=1159 path=[6267893:0-1158]	1	1159	345	82.31	91.88	CRO_T026549	1288	500.745	5.33095e-177	76.49	1	70	1023	0	1	317
comp5918_c0_seq2 len=1124 path=[6269986:0-552 6285272:553-1123]	1	1124	236	58.99	94.92	CRO_T022120	934	364.385	3.67649e-125	82.59	2	233	895	0	13	236
comp5920_c0_seq1 len=1295 path=[6271849:0-1294]	1	1295	314	72.74	100	CRO_T002500	1059	412.535	4.91567e-142	72.01	-2	161	1102	0	1	314
comp5921_c0_seq1 len=1094 path=[6274560:0-353 6281895:354-1093]	1	1094	107	24.41	83.18	CRO_T009996	279	112.079	8.31815e-30	74.16	-2	581	847	0	1	89
comp5922_c0_seq1 len=899 path=[6297712:0-898]	1	899	250	62.4	100	CRO_T019310	818	319.701	1.27314e-108	68.4	2	92	652	0	1	250
comp5923_c0_seq1 len=1467 path=[6317744:0-1466]	1	1467	226	35.58	76.99	CRO_T022080	773	302.368	1.91667e-99	86.78	-2	561	1082	0	53	226
comp5924_c0_seq1 len=247 path=[6279465:0-246]	1	247	322	99.6	15.22	CRO_T012870	124	52.373	3.25843e-09	41.46	-2	1	246	0	252	300
comp5926_c0_seq1 len=933 path=[6360148:0-456 6396960:457-489 6399868:490-932]	1	933	224	63.67	87.95	CRO_T023027	974	379.793	2.188e-132	91.41	1	97	690	0	28	224
comp5927_c0_seq1 len=1015 path=[6283699:0-1014]	1	1015	472	59.41	43.43	CRO_T014813	871	340.117	7.55393e-113	83.41	2	290	892	0	1	205
comp5928_c0_seq1 len=2173 path=[6287317:0-2172]	1	2173	504	68.61	100	CRO_T000980	2071	802.357	0	81.15	-3	147	1637	0	1	504
comp5930_c0_seq1 len=1400 path=[6336880:0-1259 6380839:1260-1399]	1	1400	185	46.71	98.92	CRO_T020184	846	330.487	2.27948e-111	77.06	-2	536	1189	0	1	183
comp5931_c0_seq1 len=944 path=[6293133:0-417 6300466:418-943]	1	944	270	39.09	45.56	CRO_T006591	459	181.415	2.74208e-54	72.8	1	52	420	0	2	124
comp5931_c0_seq2 len=620 path=[6329153:0-93 6300466:94-619]	1	620	270	25.16	17.78	CRO_T006591	125	52.7582	2.546e-08	67.31	1	196	351	0	190	237
comp5932_c0_seq1 len=1488 path=[6294988:0-1487]	1	1488	416	82.26	100	CRO_T001710	1391	540.421	0	77.94	1	94	1317	0	1	416
comp5933_c0_seq2 len=431 path=[6311229:0-166 6315232:167-178 6315437:179-430]	1	431	404	52.2	16.83	CRO_T012080	190	77.7962	2.58908e-17	58.67	2	23	247	0	337	404
comp5934_c0_seq1 len=1129 path=[6323394:0-777 6337191:778-778 6337351:779-1128]	1	1129	131	15.41	44.27	CRO_T012060	190	77.7962	4.66344e-17	89.66	3	513	686	0	74	131
comp5935_c0_seq1 len=403 path=[6333500:0-402]	1	403	250	99.75	53.6	CRO_T007782	703	275.404	5.00263e-94	97.01	2	2	403	0	49	182
comp5935_c1_seq1 len=294 path=[6306977:0-293]	1	294	250	55.1	21.6	CRO_T007782	282	113.235	1.58983e-31	100	-1	1	162	0	1	54
comp5936_c0_seq1 len=1858 path=[6309343:0-1857]	1	1858	569	70.24	85.24	CRO_T015910	1332	517.694	1.04819e-176	61.89	-3	204	1508	0	11	495
comp5939_c0_seq1 len=901 path=[6315146:0-900]	1	901	185	34.63	55.14	CRO_T026149	311	124.405	8.49258e-34	60.95	-2	484	795	0	6	107
comp5943_c0_seq1 len=1262 path=[6337449:0-1061 6363908:1062-1161 6363908:1162-1261]	1	1262	887	90.81	45.1	CRO_T027625	1446	561.607	0	67.16	3	3	1148	0	97	496
comp5945_c0_seq1 len=2097 path=[6390122:0-2096]	1	2097	546	77.54	99.45	CRO_T032269	1593	618.231	0	68.51	-3	50	1675	0	1	543
comp5946_c0_seq1 len=1887 path=[6328902:0-1886]	1	1887	602	96.82	97.18	CRO_T030512	1756	681.019	0	65.42	-1	19	1845	0	18	602
comp5951_c0_seq1 len=808 path=[6345384:0-807]	1	808	221	64.98	87.78	CRO_T018935	227	92.0485	5.55617e-22	45.75	-1	188	712	0	11	204
comp5952_c0_seq1 len=999 path=[6341101:0-998]	1	999	334	63.66	85.63	CRO_T013354	691	270.781	9.16403e-88	58.19	1	121	756	0	48	333
comp5953_c0_seq2 len=1500 path=[6381270:0-564 6395398:565-1499]	1	1500	469	93.6	99.36	CRO_T010106	2252	872.078	0	87.18	-3	29	1432	0	2	467
comp5955_c0_seq1 len=2117 path=[6408826:0-2116]	1	2117	541	73.55	100	CRO_T004424	2585	1000.35	0	90.57	-2	413	1969	0	1	541
comp5959_c0_seq1 len=416 path=[6362968:0-415]	1	416	455	67.07	20.44	CRO_T030980	294	117.857	1.01425e-31	63.44	2	2	280	0	361	453
comp5961_c0_seq1 len=1568 path=[6381260:0-1567]	1	1568	368	66.01	99.73	CRO_T009270	1659	643.654	0	88.01	2	200	1234	0	1	367
comp5963_c0_seq1 len=2790 path=[6437688:0-2789]	1	2790	476	56.02	89.71	CRO_T019968	1474	572.392	0	60.23	-2	639	2201	0	40	466
comp5964_c0_seq1 len=759 path=[6360388:0-695 6372827:696-758]	1	759	210	65.61	80.48	CRO_T032513	803	313.923	1.08922e-107	88.76	-1	262	759	0	27	195
comp5965_c0_seq1 len=859 path=[6375712:0-585 6384111:586-586 6384130:587-858]	1	859	264	39.12	42.42	CRO_T001817	395	156.762	2.28141e-45	78.57	1	208	543	0	3	114
comp5966_c0_seq1 len=1190 path=[6404471:0-1189]	1	1190	330	77.9	100	CRO_T000564	672	263.462	4.38544e-84	56.3	-3	226	1152	0	1	330
comp5967_c0_seq1 len=1881 path=[6521449:0-1880]	1	1881	596	93.94	100	CRO_T031130	2294	888.256	0	87.42	1	100	1866	0	1	596
comp5969_c0_seq1 len=2714 path=[6376371:0-338 6484428:339-1017 6386112:1018-2713]	1	2714	1156	59.14	47.58	CRO_T017162	2293	887.871	0	77.64	-2	1016	2620	0	1	550
comp5969_c0_seq2 len=2035 path=[6376371:0-338 6386112:339-2034]	1	2035	1156	87.71	52.77	CRO_T017162	2569	994.186	0	78.52	-2	157	1941	0	1	610
comp5971_c0_seq1 len=2264 path=[6382778:0-2263]	1	2264	474	24.91	39.45	CRO_T014800	295	118.242	5.1444e-28	42.55	-1	1572	2135	0	236	422
comp5973_c0_seq1 len=226 path=[6387320:0-139 6389980:140-225]	1	226	152	67.7	33.55	CRO_T016974	137	57.3806	9.33988e-12	54.9	1	73	225	0	63	113
comp5974_c0_seq1 len=416 path=[6398566:0-415]	1	416	361	50.48	19.94	CRO_T020365	197	80.4925	1.70739e-18	51.39	-2	206	415	0	290	361
comp5977_c0_seq1 len=1400 path=[6393225:0-1399]	1	1400	839	54.43	30.87	CRO_T030433	813	317.775	1.29848e-98	89.19	-2	545	1306	0	149	407
comp5978_c0_seq1 len=1276 path=[6394156:0-1275]	1	1276	314	57.84	85.03	CRO_T023291	919	358.607	4.79986e-121	80.52	3	237	974	0	48	314
comp5979_c0_seq1 len=2168 path=[6442213:0-2167]	1	2168	495	68.77	100	CRO_T017149	2206	854.358	0	92.77	-2	317	1807	0	1	495
comp5980_c0_seq2 len=1129 path=[6426135:0-93 6429378:94-1128]	1	1129	261	69.09	96.17	CRO_T025458	857	334.724	3.85958e-113	60	1	106	885	0	5	255
comp5981_c0_seq1 len=885 path=[6399941:0-182 6403870:183-183 6403873:184-884]	1	885	155	33.22	64.52	CRO_T002855	160	66.2402	3.62053e-13	78	-1	259	552	0	1	100
comp5982_c0_seq1 len=2875 path=[6455218:0-2616 6507430:2617-2745 6507430:2746-2874]	1	2875	333	30.78	88.59	CRO_T030178	1470	570.852	0	89.49	2	1706	2590	0	39	333
comp5983_c0_seq1 len=1425 path=[6401850:0-1003 6422246:1004-1424]	1	1425	322	65.26	100	CRO_T022670	1376	534.643	0	78.88	3	63	992	0	1	322
comp5984_c0_seq1 len=1164 path=[6406546:0-1163]	1	1164	295	73.2	98.31	CRO_T033318	1137	442.58	7.61945e-155	78.5	3	111	962	0	1	290
comp5986_c0_seq1 len=601 path=[6426604:0-206 6410748:207-600]	1	601	1574	99.33	12.26	CRO_T020349	429	169.859	9.7114e-48	49.77	3	3	599	0	698	890
comp5990_c0_seq1 len=646 path=[6491346:0-645]	1	646	301	57.12	41.53	CRO_T008909	327	130.568	7.03236e-36	72	3	225	593	0	56	180
comp5990_c1_seq1 len=882 path=[6450062:0-881]	1	882	301	36.05	35.55	CRO_T008909	430	170.244	5.98838e-50	76.64	1	22	339	0	193	299
comp5992_c0_seq1 len=2670 path=[6428780:0-2669]	1	2670	1403	84.27	53.46	CRO_T017726	1626	630.943	0	43.85	-2	246	2495	0	649	1398
comp5994_c0_seq1 len=1298 path=[6437681:0-1297]	1	1298	363	58.01	70.8	CRO_T017367	1177	457.988	3.74869e-159	86.49	2	32	784	0	42	298
comp5996_c0_seq1 len=970 path=[6469279:0-969]	1	970	405	44.54	29.88	CRO_T010126	321	128.257	2.2277e-33	48.65	2	59	490	0	22	142
comp5998_c0_seq1 len=746 path=[6447154:0-745]	1	746	162	63.94	97.53	CRO_T027485	349	139.043	3.35221e-40	46.54	-2	176	652	0	1	158
comp6001_c0_seq1 len=2276 path=[6517309:0-749 6538478:750-2275]	1	2276	851	61.03	54.29	CRO_T018863	1371	532.717	1.04646e-176	63.4	2	266	1654	0	386	847
comp6002_c0_seq1 len=2404 path=[6456842:0-2403]	1	2404	562	66.89	100	CRO_T020917	1651	640.573	0	81.71	3	165	1772	0	1	562
comp6003_c0_seq2 len=915 path=[6481504:0-349 6491191:350-914]	1	915	779	29.18	15.02	CRO_T000923	305	122.094	5.89146e-38	59.83	-3	479	745	0	47	163
comp6008_c0_seq1 len=801 path=[6465186:0-800]	1	801	134	49.44	100	CRO_T004863	575	226.098	3.8638e-74	81.34	-2	270	665	0	1	134
comp6013_c0_seq1 len=1120 path=[6483119:0-1119]	1	1120	205	53.3	100	CRO_T017020	888	346.665	1.01066e-118	85.85	-2	301	897	0	1	205
comp6014_c0_seq1 len=811 path=[6483494:0-810]	1	811	171	59.56	85.96	CRO_T028575	110	46.9802	1.97193e-06	28.92	2	254	736	0	11	157
comp6016_c0_seq1 len=639 path=[6486148:0-638]	1	639	143	48.83	98.6	CRO_T019988	448	177.178	1.12776e-55	68.09	-3	311	622	0	3	143
comp6018_c0_seq1 len=367 path=[6498456:0-366]	1	367	1008	64.58	8.13	CRO_T003682	158	65.4698	6.16191e-13	45.78	-1	8	244	0	448	529
comp6019_c0_seq1 len=1029 path=[6526780:0-790 6553078:791-799 6553401:800-1028]	1	1029	189	54.81	99.47	CRO_T009723	788	308.145	2.35841e-104	84.57	-3	317	880	0	2	189
comp6020_c0_seq1 len=2789 path=[6493530:0-1635 6607828:1636-2465 6541700:2466-2788]	1	2789	401	39.26	91.02	CRO_T015541	1479	574.318	0	78.9	-1	444	1538	0	26	390
comp6020_c0_seq2 len=1959 path=[6493530:0-1635 6541700:1636-1958]	1	1959	401	55.9	91.02	CRO_T015541	1477	573.548	0	78.9	-2	444	1538	0	26	390
comp6021_c0_seq1 len=783 path=[6519628:0-782]	1	783	135	26.44	47.41	CRO_T024529	139	58.151	1.19586e-10	42.86	-3	200	406	0	61	124
comp6024_c0_seq1 len=1339 path=[6534934:0-1338]	1	1339	286	60.72	94.76	CRO_T011819	1250	486.108	3.25155e-171	90.41	-1	371	1183	0	16	286
comp6026_c0_seq1 len=1309 path=[6538264:0-1308]	1	1309	366	83.88	98.91	CRO_T032503	1443	560.451	0	81.97	-3	138	1235	0	1	362
comp6028_c0_seq1 len=917 path=[6508672:0-535 6521191:536-916]	1	917	109	34.35	100	CRO_T026524	408	161.77	6.47135e-49	77.06	-2	494	808	0	1	109
comp6029_c0_seq1 len=770 path=[6533185:0-769]	1	770	164	62.73	100	CRO_T014865	569	223.787	7.16459e-73	74.39	1	64	546	0	1	164
comp6030_c0_seq1 len=989 path=[6512627:0-988]	1	989	167	50.35	100	CRO_T002453	739	289.271	1.86918e-97	85.03	1	154	651	0	1	167
comp6031_c0_seq1 len=209 path=[6565598:0-22 6536925:23-208]	1	209	651	41.63	4.45	CRO_T016895	155	64.3142	2.90443e-13	96.55	2	26	112	0	561	589
comp6031_c0_seq2 len=1416 path=[6514477:0-1229 6536925:1230-1415]	1	1416	412	74.15	84.95	CRO_T022098	1524	591.652	0	79.43	3	270	1319	0	1	350
comp6034_c0_seq1 len=691 path=[6516812:0-690]	1	691	154	13.89	20.78	CRO_T018538	135	56.6102	3.03999e-10	84.38	1	253	348	0	94	125
comp6035_c0_seq1 len=781 path=[6521383:0-780]	1	781	247	76.44	84.21	CRO_T016000	651	255.373	4.61493e-84	64.59	3	45	641	0	40	247
comp6036_c0_seq1 len=1070 path=[6523144:0-16 6523506:17-40 6527115:41-245 6531674:246-1069]	1	1070	299	84.11	99.67	CRO_T013253	1265	491.886	1.02969e-174	84.33	-2	20	919	0	1	298
comp6043_c0_seq1 len=1250 path=[6569594:0-1249]	1	1250	456	65.04	59.43	CRO_T003507	1349	524.242	0	92.99	1	1	813	0	185	455
comp6044_c0_seq1 len=810 path=[6571910:0-716 6585405:717-809]	1	810	293	47.04	48.12	CRO_T024079	525	206.838	1.78789e-64	79.43	2	428	808	0	41	181
comp6044_c0_seq2 len=952 path=[6587041:0-951]	1	952	293	31.83	36.18	CRO_T024079	261	105.145	6.86441e-26	57.55	2	2	304	0	183	288
comp6048_c0_seq1 len=1208 path=[6579326:0-187 6562410:188-1207]	1	1208	169	30.55	77.51	CRO_T012437	374	148.673	3.4481e-42	60.31	1	268	636	0	1	131
comp6049_c0_seq1 len=1093 path=[6550008:0-1092]	1	1093	203	51.88	92.12	CRO_T006629	694	271.937	1.12596e-89	80.21	-2	349	915	0	17	203
comp6050_c0_seq1 len=1443 path=[6580460:0-1442]	1	1443	260	53.01	98.08	CRO_T007505	1218	473.781	3.35885e-166	88.24	3	390	1154	0	1	255
comp6054_c0_seq2 len=2407 path=[6560284:0-1248 6591821:1249-2406]	1	2407	550	64.56	95.64	CRO_T001341	1692	656.366	0	76.13	2	473	2026	0	25	550
comp6056_c0_seq1 len=1755 path=[6598931:0-1754]	1	1755	493	70.77	84.18	CRO_T027019	1837	712.22	0	80.48	2	368	1609	0	79	493
comp6057_c0_seq1 len=1576 path=[6566349:0-1575]	1	1576	424	72.14	100	CRO_T007389	1684	653.284	0	83.29	1	193	1329	0	1	424
comp6058_c0_seq1 len=222 path=[6576596:0-221]	1	222	353	43.24	9.07	CRO_T015723	120	50.8322	9.13747e-09	62.5	-2	3	98	0	18	49
comp6060_c0_seq1 len=2016 path=[6617648:0-2015]	1	2016	425	65.03	99.76	CRO_T012947	1900	736.487	0	80.55	3	375	1685	0	1	424
comp6065_c0_seq1 len=1384 path=[6581851:0-1383]	1	1384	1351	57.44	19.62	CRO_T016099	1168	454.521	4.36509e-146	87.92	2	464	1258	0	1087	1351
comp6067_c0_seq1 len=541 path=[6582255:0-540]	1	541	313	89.83	54.63	CRO_T006778	553	217.624	1.13958e-69	60.82	1	55	540	0	1	171
comp6082_c0_seq1 len=336 path=[6620705:0-335]	1	336	386	25	7.25	CRO_T016019	108	46.2098	8.53702e-07	71.43	1	1	84	0	357	384
comp6086_c0_seq1 len=1390 path=[6652673:0-1389]	1	1390	261	53.31	88.89	CRO_T026959	718	281.182	4.8338e-91	72.18	-1	623	1363	0	1	232
comp6087_c0_seq1 len=1451 path=[6650646:0-1450]	1	1451	569	97.79	87.52	CRO_T007729	1591	617.461	0	64.53	-1	6	1424	0	67	564
comp6087_c1_seq1 len=337 path=[6676628:0-336]	1	337	569	67.66	11.07	CRO_T007729	108	46.2098	1.01741e-06	38.46	1	91	318	0	2	64
comp6099_c0_seq1 len=1292 path=[6669316:0-1291]	1	1292	2977	99.38	14.54	CRO_T010304	1294	503.056	6.58993e-160	63.91	2	5	1288	0	313	745
comp6106_c0_seq1 len=491 path=[6677525:0-490]	1	491	328	17.11	8.54	CRO_T008013	122	51.6026	3.21438e-08	82.14	3	3	86	0	254	281
comp6109_c0_seq1 len=1198 path=[6724382:0-473 6740072:474-1197]	1	1198	1075	88.65	33.02	CRO_T013849	1316	511.531	2.2138e-171	71.51	3	6	1067	0	721	1075
comp6110_c0_seq1 len=1361 path=[6670481:0-1360]	1	1361	416	91.7	96.15	CRO_T033797	726	284.263	2.90647e-90	46.76	-2	2	1249	0	1	400
comp6114_c0_seq1 len=654 path=[6677873:0-653]	1	654	118	47.25	71.19	CRO_T013259	200	81.6481	2.18121e-19	46.15	-1	346	654	0	35	118
comp6119_c0_seq1 len=1117 path=[6712182:0-1116]	1	1117	254	68.49	100	CRO_T022782	1087	423.32	3.79029e-148	84.71	-1	122	886	0	1	254
comp6121_c0_seq1 len=1380 path=[6685323:0-1379]	1	1380	627	75.43	55.18	CRO_T000147	1638	635.565	0	91.07	3	3	1043	0	282	627
comp6133_c0_seq1 len=701 path=[6694236:0-543 6734704:544-700]	1	701	157	65.05	98.09	CRO_T026529	552	217.238	7.02457e-71	80.52	2	77	532	0	4	157
comp6134_c0_seq1 len=1383 path=[6736987:0-671 6715948:672-1382]	1	1383	317	64.43	99.68	CRO_T007502	1180	459.144	7.49555e-160	69.62	-2	369	1259	0	1	316
comp6137_c1_seq1 len=648 path=[6717370:0-647]	1	648	226	48.15	45.58	CRO_T021769	124	52.373	2.56121e-08	33.65	2	311	622	0	106	208
comp6141_c0_seq1 len=248 path=[6783741:0-247]	1	248	1073	96.77	7.46	CRO_T010875	277	111.309	3.22475e-29	81.25	-3	1	240	0	528	607
comp6141_c1_seq1 len=1356 path=[6703513:0-1355]	1	1356	1073	100	42.31	CRO_T010875	1933	749.199	0	88.11	-1	1	1356	0	603	1056
comp6152_c0_seq1 len=717 path=[6743785:0-716]	1	717	919	62.34	15.34	CRO_T017313	378	150.214	1.32088e-40	61.07	1	70	516	0	779	919
comp6153_c0_seq1 len=1247 path=[6999728:0-1246]	1	1247	438	89.98	94.06	CRO_T010782	753	294.664	1.26471e-94	45.67	1	16	1137	0	9	420
comp6154_c0_seq1 len=996 path=[6745556:0-393 6766428:394-465 6754147:466-995]	1	996	170	53.92	97.65	CRO_T024985	748	292.738	1.17948e-98	77.37	-3	320	856	0	1	166
comp6154_c0_seq2 len=924 path=[6745556:0-393 6754147:394-923]	1	924	170	50.32	97.65	CRO_T024985	778	304.294	1.44921e-103	88.55	-3	320	784	0	1	166
comp6158_c0_seq1 len=472 path=[6785004:0-471]	1	472	155	68.64	69.68	CRO_T003248	521	205.297	1.845e-67	91.67	-3	60	383	0	1	108
comp6162_c0_seq2 len=1426 path=[6733369:0-677 6746018:678-1425]	1	1426	407	80.36	99.02	CRO_T001254	1248	485.337	1.82837e-168	78.22	2	50	1195	0	5	407
comp6163_c0_seq1 len=503 path=[6746432:0-502]	1	503	429	79.92	25.41	CRO_T032055	185	75.8702	2.88854e-16	48.89	-3	49	450	0	5	113
comp6172_c0_seq1 len=271 path=[6761874:0-24 6747014:25-270]	1	271	755	99.63	13.11	CRO_T018029	279	112.079	1.20173e-29	62.63	-2	1	270	0	152	250
comp6173_c0_seq1 len=1088 path=[6766400:0-1087]	1	1088	329	84.65	93.62	CRO_T027426	1271	494.197	4.4039e-175	78.25	-2	2	922	0	12	319
comp6174_c0_seq1 len=1200 path=[6781956:0-1199]	1	1200	331	75.75	88.52	CRO_T020647	807	315.464	2.71964e-104	66.67	1	1	909	0	39	331
comp6174_c1_seq1 len=308 path=[6828047:0-307]	1	308	331	40.91	13.29	CRO_T020647	139	58.151	6.01273e-11	68.18	-3	1	126	0	1	44
comp6182_c0_seq1 len=825 path=[6783494:0-824]	1	825	202	72.36	100	CRO_T020421	841	328.561	2.8965e-113	87.13	-2	105	701	0	1	202
comp6184_c0_seq1 len=602 path=[6766668:0-601]	1	602	607	66.28	23.23	CRO_T020096	377	149.828	7.08155e-42	57.75	1	1	399	0	467	607
comp6184_c1_seq1 len=456 path=[6804547:0-455]	1	456	503	51.32	17.69	CRO_T009062	174	71.633	6.31913e-15	42.7	3	219	452	0	244	332
comp6192_c0_seq1 len=512 path=[6777068:0-134 6781114:135-144 6781378:145-511]	1	512	416	13.48	5.53	CRO_T028886	116	49.2914	1.94144e-07	91.3	3	282	350	0	1	23
comp6193_c0_seq1 len=222 path=[6781245:0-148 6787562:149-221]	1	222	438	71.62	11.87	CRO_T015710	168	69.3218	3.93537e-15	69.09	-3	53	211	0	112	163
comp6197_c0_seq1 len=1324 path=[6784319:0-1323]	1	1324	257	58.23	100	CRO_T020695	1284	499.204	8.64828e-177	91.83	3	309	1079	0	1	257
comp6198_c1_seq1 len=660 path=[6785103:0-659]	1	660	265	85.45	75.85	CRO_T003189	566	222.631	1.16525e-71	72.55	-3	2	565	0	1	201
comp6209_c0_seq1 len=1124 path=[6822596:0-538 6835977:539-622 6837754:623-1123]	1	1124	874	97.95	42.11	CRO_T002703	1528	593.193	0	88.32	2	2	1102	0	507	874
comp6209_c0_seq2 len=1040 path=[6822596:0-538 6837754:539-1039]	1	1040	874	97.79	42.11	CRO_T002703	1343	521.931	1.75253e-178	76.36	2	2	1018	0	507	874
comp6222_c0_seq1 len=394 path=[6821203:0-393]	1	394	346	99.75	27.75	CRO_T001056	237	95.9005	2.82104e-24	48.48	-2	1	393	0	9	104
comp6223_c0_seq1 len=1150 path=[6810949:0-1149]	1	1150	163	31.04	72.39	CRO_T022979	469	185.267	2.75024e-56	79.83	2	269	625	0	37	154
comp6237_c0_seq1 len=1528 path=[6830633:0-1527]	1	1528	417	86.39	100	CRO_T002279	603	236.884	1.40306e-71	50.32	3	171	1490	0	1	417
comp6239_c0_seq1 len=441 path=[6832114:0-440]	1	441	193	95.92	73.06	CRO_T004522	690	270.396	1.16044e-92	91.49	2	2	424	0	52	192
comp6240_c0_seq1 len=669 path=[6848906:0-76 6851018:77-668]	1	669	488	23.32	10.66	CRO_T024372	195	79.7221	4.85443e-17	69.23	-1	1	156	0	99	150
comp6241_c0_seq1 len=479 path=[6833254:0-478]	1	479	105	46.35	69.52	CRO_T018354	183	75.0998	1.64472e-17	54.05	-2	119	340	0	17	89
comp6248_c0_seq1 len=290 path=[6844490:0-289]	1	290	992	45.52	4.44	CRO_T023294	124	52.373	9.09573e-09	56.82	2	131	262	0	5	48
comp6249_c0_seq1 len=732 path=[6860178:0-731]	1	732	164	67.21	100	CRO_T013408	505	199.134	1.44142e-63	68.29	2	101	592	0	1	164
comp6252_c0_seq1 len=749 path=[6863492:0-748]	1	749	455	62.88	41.98	CRO_T017188	669	262.307	2.76494e-84	68.59	-2	278	748	0	265	455
comp6253_c0_seq1 len=592 path=[6858601:0-63 6859984:64-591]	1	592	172	72.47	84.88	CRO_T033076	340	135.576	1.82763e-39	69.33	-3	162	590	0	26	171
comp6255_c0_seq1 len=529 path=[6863356:0-213 6871236:214-528]	1	529	748	81.1	19.12	CRO_T007190	635	249.21	7.68128e-78	81.12	3	3	431	0	604	746
comp6256_c0_seq1 len=1873 path=[6849109:0-1872]	1	1873	454	75.92	100	CRO_T016015	1839	712.99	0	75.95	2	44	1465	0	1	454
comp6259_c0_seq1 len=1248 path=[6879391:0-1247]	1	1248	362	74.76	100	CRO_T033694	1197	465.692	1.64871e-162	70.17	-2	186	1118	0	1	362
comp6260_c0_seq1 len=1427 path=[6897353:0-192 6903016:193-1426]	1	1427	656	99.65	71.65	CRO_T003889	1350	524.628	2.69523e-180	56	1	1	1422	0	123	592
comp6263_c0_seq1 len=1405 path=[6892167:0-1404]	1	1405	583	99.93	81.3	CRO_T018932	1879	728.398	0	77.99	2	2	1405	0	101	574
comp6264_c0_seq1 len=1829 path=[6889461:0-1828]	1	1829	455	81.19	93.41	CRO_T020625	1039	404.831	1.99149e-134	50.3	1	121	1605	0	1	425
comp6265_c0_seq1 len=2060 path=[6857143:0-2059]	1	2060	380	45.15	82.89	CRO_T016677	1037	404.06	2.97517e-134	72.51	1	271	1200	0	66	380
comp6273_c0_seq1 len=924 path=[6893636:0-923]	1	924	226	70.45	96.02	CRO_T015385	923	360.147	8.95636e-125	79.26	2	158	808	0	10	226
comp6274_c0_seq1 len=1065 path=[6875409:0-1064]	1	1065	921	83.38	31.6	CRO_T013041	664	260.381	3.15577e-78	61.92	1	169	1056	0	1	291
comp6276_c0_seq1 len=414 path=[6883799:0-413]	1	414	675	53.62	10.96	CRO_T008982	328	130.954	1.07719e-35	85.14	-1	178	399	0	598	671
comp6277_c0_seq1 len=962 path=[6877685:0-961]	1	962	1019	99.79	29.54	CRO_T001297	1120	436.032	3.31469e-144	69.06	1	1	960	0	41	341
comp6279_c0_seq1 len=974 path=[6902540:0-973]	1	974	108	31.72	100	CRO_T002245	401	159.073	1.21009e-47	74.07	-2	461	769	0	1	108
comp6281_c0_seq1 len=986 path=[6906732:0-985]	1	986	254	65.72	86.61	CRO_T016288	871	340.117	3.59798e-116	82.27	1	172	819	0	35	254
comp6284_c0_seq1 len=1030 path=[6910541:0-1029]	1	1030	772	96.7	42.88	CRO_T032978	407	161.384	9.25059e-44	39.47	2	2	997	0	399	729
comp6287_c0_seq1 len=638 path=[6923071:0-637]	1	638	395	49.37	26.84	CRO_T014776	286	114.775	1.07919e-29	54.72	-2	320	634	0	259	364
comp6288_c0_seq1 len=1583 path=[6947544:0-1582]	1	1583	757	99.87	69.88	CRO_T011155	2069	801.586	0	84.53	-1	3	1583	0	218	746
comp6289_c0_seq1 len=1061 path=[6906379:0-1060]	1	1061	655	85.11	45.8	CRO_T026792	1210	470.7	3.44923e-161	73.42	1	7	909	0	349	648
comp6295_c0_seq1 len=920 path=[6915683:0-919]	1	920	631	71.41	34.39	CRO_T019235	756	295.819	2.12687e-94	72.4	-1	3	659	0	81	297
comp6296_c0_seq1 len=785 path=[6917771:0-606 6938190:607-784]	1	785	1088	53.12	12.68	CRO_T028510	530	208.764	7.98398e-61	73.38	3	3	419	0	842	979
comp6305_c0_seq1 len=2625 path=[6930251:0-2624]	1	2625	787	80.69	89.71	CRO_T015239	3021	1168.3	0	90.65	-2	255	2372	0	82	787
comp6311_c0_seq1 len=1639 path=[6992615:0-1479 6944247:1480-1638]	1	1639	627	20.87	19.94	CRO_T004951	424	167.933	1.01765e-44	68.8	-2	1114	1455	0	1	125
comp6321_c0_seq1 len=1172 path=[6956397:0-1171]	1	1172	240	65.02	100	CRO_T016332	778	304.294	2.16333e-101	61.45	-2	362	1123	0	1	240
comp6326_c0_seq1 len=1320 path=[6963381:0-1319]	1	1320	359	76.36	95.54	CRO_T004135	1353	525.783	0	76.68	3	66	1073	0	15	357
comp6327_c0_seq1 len=674 path=[6980250:0-673]	1	674	116	12.02	23.28	CRO_T020823	119	50.447	3.72093e-08	81.48	-1	594	674	0	27	53
comp6330_c0_seq1 len=1493 path=[7059072:0-49 6969160:50-1492]	1	1493	599	76.36	66.78	CRO_T017858	1326	515.383	4.01047e-177	73.79	-2	50	1189	0	5	404
comp6333_c0_seq1 len=682 path=[6971291:0-681]	1	682	526	95.01	38.78	CRO_T031864	836	326.635	8.70704e-109	72.35	2	35	682	0	63	266
comp6336_c0_seq1 len=1015 path=[7013984:0-458 6988159:459-1014]	1	1015	746	79.51	35.92	CRO_T021324	1081	421.009	4.84189e-141	74.35	-3	3	809	0	1	268
comp6354_c0_seq1 len=943 path=[7003806:0-942]	1	943	1059	89.08	28.71	CRO_T024895	993	387.111	2.72442e-125	62.82	-3	3	842	0	1	304
comp6357_c0_seq2 len=3409 path=[7088926:0-3100 7170447:3101-3252 7162828:3253-3408]	1	3409	2159	62.31	33.21	CRO_T018079	768	300.442	2.28869e-83	33.47	2	938	3061	0	161	877
comp6365_c0_seq1 len=537 path=[7025143:0-536]	1	537	127	68.16	100	CRO_T008494	301	120.553	2.41047e-34	62.5	3	12	377	0	1	127
comp6366_c0_seq1 len=955 path=[7025343:0-954]	1	955	240	66.6	90	CRO_T025792	605	237.654	2.23587e-76	64.22	-1	23	658	0	1	216
comp6368_c0_seq1 len=1096 path=[7027760:0-1095]	1	1096	282	81.57	98.58	CRO_T007944	329	131.339	8.03379e-35	46.58	-2	31	924	0	5	282
comp6370_c0_seq1 len=554 path=[7042005:0-553]	1	554	1042	53.61	9.69	CRO_T029979	205	83.5741	2.58342e-18	68.93	3	171	467	0	852	952
comp6372_c0_seq1 len=726 path=[7047980:0-725]	1	726	185	23.97	31.35	CRO_T017247	297	119.013	2.36567e-32	96.55	3	552	725	0	1	58
comp6373_c0_seq1 len=1109 path=[7033068:0-1108]	1	1109	225	59.78	100	CRO_T019907	847	330.872	2.75641e-112	73.78	2	137	799	0	1	225
comp6374_c0_seq1 len=1351 path=[7068582:0-1350]	1	1351	828	65.28	36.11	CRO_T012968	1220	474.552	5.4337e-159	80.94	3	3	884	0	523	821
comp6376_c0_seq1 len=289 path=[7049125:0-153 7053925:154-288]	1	289	289	83.04	27.68	CRO_T027300	179	73.559	6.42515e-17	40	1	16	255	0	183	262
comp6377_c0_seq1 len=1681 path=[7091524:0-1680]	1	1681	372	61.93	94.35	CRO_T003539	1717	665.996	0	95.44	2	437	1477	0	22	372
comp6379_c0_seq1 len=1323 path=[7051612:0-304 7061612:305-307 7061678:308-1322]	1	1323	230	36.28	70.43	CRO_T014552	235	95.1301	3.57239e-22	33.33	3	474	953	0	69	230
comp6384_c0_seq1 len=418 path=[7065759:0-231 7070879:232-417]	1	418	137	67.46	66.42	CRO_T026525	402	159.458	6.20136e-50	80.85	-2	67	348	0	1	91
comp6386_c0_seq2 len=1473 path=[7060018:0-438 7073297:439-1472]	1	1473	1268	96.74	39.27	CRO_T000081	1073	417.927	1.60363e-132	49.31	2	23	1447	0	546	1043
comp6388_c0_seq1 len=972 path=[7060491:0-971]	1	972	218	56.79	83.94	CRO_T027318	379	150.599	4.85191e-43	54.84	-1	238	789	0	36	218
comp6391_c0_seq1 len=607 path=[7077125:0-573 7086399:574-606]	1	607	124	38.06	62.1	CRO_T023665	386	153.295	9.91625e-47	93.51	3	234	464	0	48	124
comp6394_c0_seq1 len=843 path=[7083849:0-842]	1	843	183	65.12	100	CRO_T024108	787	307.76	3.30439e-105	83.87	-1	259	807	0	1	183
comp6398_c0_seq1 len=1073 path=[7077670:0-1072]	1	1073	242	57.6	96.69	CRO_T018668	475	187.578	1.59348e-56	57.45	-2	227	844	0	1	234
comp6399_c0_seq1 len=872 path=[7104792:0-857 7133768:858-871]	1	872	1214	93.92	22.49	CRO_T009217	1252	486.878	2.75444e-162	88.28	2	2	820	0	348	620
comp6403_c0_seq1 len=2089 path=[7126170:0-2088]	1	2089	512	59.31	82.23	CRO_T010340	1414	549.28	0	67.13	-2	796	2034	0	1	421
comp6404_c0_seq1 len=257 path=[7120266:0-256]	1	257	305	47.86	14.43	CRO_T033195	130	54.6842	4.20224e-10	65.91	-3	4	126	0	79	122
comp6404_c1_seq1 len=629 path=[7084633:0-628]	1	629	305	93	58.69	CRO_T033195	246	99.3673	1.24618e-24	43.63	3	3	587	0	127	305
comp6405_c0_seq1 len=1983 path=[7148472:0-1982]	1	1983	664	86.08	82.23	CRO_T019708	2323	899.427	0	84.36	1	1	1707	0	117	662
comp6414_c0_seq1 len=2402 path=[7107649:0-271 7115085:272-2401]	1	2402	815	46.34	45.64	CRO_T024016	1110	432.18	5.88539e-138	58.18	-2	1277	2389	0	10	381
comp6416_c0_seq1 len=1190 path=[7115156:0-1189]	1	1190	265	66.3	99.25	CRO_T005302	1359	528.094	0	96.2	1	109	897	0	1	263
comp6422_c0_seq1 len=710 path=[7139991:0-709]	1	710	362	81.55	50.83	CRO_T028143	406	160.999	1.28101e-46	49.75	3	132	710	0	143	326
comp6430_c0_seq2 len=1526 path=[7161855:0-847 7191752:848-1525]	1	1526	312	42.66	87.18	CRO_T002587	716	280.411	1.81276e-89	60.07	1	715	1365	0	41	312
comp6433_c0_seq1 len=1206 path=[7175902:0-951 7204080:952-1205]	1	1206	204	44.03	86.76	CRO_T029865	798	311.997	1.08283e-104	94.35	-1	547	1077	0	1	177
comp6436_c0_seq1 len=2402 path=[7141329:0-806 7162476:807-865 7164155:866-2401]	1	2402	1327	83.68	52.9	CRO_T005345	2721	1052.74	0	80.57	-3	1	2010	0	307	1008
comp6436_c0_seq2 len=2343 path=[7141329:0-806 7164155:807-2342]	1	2343	970	34.44	27.73	CRO_T008063	1158	450.669	0	80.3	-1	1	807	0	411	679
comp6440_c0_seq1 len=605 path=[7161996:0-604]	1	605	134	59.5	89.55	CRO_T025942	451	178.333	2.02014e-56	83.33	-3	148	507	0	15	134
comp6441_c0_seq1 len=282 path=[7249624:0-281]	1	282	705	45.74	6.24	CRO_T016529	149	62.003	4.59886e-12	65.91	1	13	141	0	654	697
comp6441_c1_seq1 len=2054 path=[7194336:0-2053]	1	2054	705	94.79	91.91	CRO_T016529	2470	956.051	0	71.49	1	94	2040	0	1	648
comp6446_c0_seq1 len=1773 path=[7202828:0-1284 7234876:1285-1313 7235802:1314-1702 7245247:1703-1772]	1	1773	1507	85.79	34.51	CRO_T019670	1883	729.939	0	70.97	-1	253	1773	0	890	1409
comp6452_c0_seq1 len=870 path=[7167076:0-68 7204942:69-869]	1	870	530	99.66	67.36	CRO_T017874	1095	426.402	1.31568e-146	58.94	-2	3	869	0	48	404
comp6454_c0_seq1 len=504 path=[7182167:0-503]	1	504	611	19.05	5.4	CRO_T024911	134	56.225	1.34665e-09	84.85	3	9	104	0	567	599
comp6455_c0_seq2 len=967 path=[7170162:0-607 7189414:608-966]	1	967	132	35.68	87.12	CRO_T030281	538	211.846	9.34725e-68	90.43	-2	307	651	0	1	115
comp6458_c0_seq1 len=379 path=[7188796:0-225 7180208:226-378]	1	379	220	30.08	16.82	CRO_T007457	110	46.9802	3.10166e-07	63.16	1	265	378	0	1	37
comp6458_c0_seq2 len=216 path=[7178688:0-62 7180208:63-215]	1	216	220	52.78	16.82	CRO_T007457	114	48.521	2.71736e-08	63.16	3	102	215	0	1	37
comp6459_c0_seq1 len=959 path=[7464725:0-19 7178881:20-958]	1	959	399	71.64	45.86	CRO_T004518	400	158.688	2.068e-44	51.52	2	5	691	0	216	398
comp6461_c0_seq1 len=665 path=[7177687:0-391 7208849:392-466 7187540:467-664]	1	665	296	85.26	55.41	CRO_T014890	685	268.47	3.84645e-89	81.48	-2	98	664	0	133	296
comp6461_c0_seq2 len=590 path=[7177687:0-391 7187540:392-589]	1	590	296	83.39	55.41	CRO_T014890	721	282.337	5.3676e-95	93.9	-2	98	589	0	133	296
comp6467_c0_seq1 len=514 path=[7200318:0-149 7203720:150-363 7200318:364-513]	1	514	219	46.11	35.62	CRO_T011621	362	144.05	1.57404e-42	87.34	2	14	250	0	142	219
comp6467_c0_seq2 len=817 path=[7188790:0-452 7200318:453-602 7203720:603-816]	1	817	219	67.2	84.47	CRO_T011621	759	296.975	1.19645e-100	79.57	2	155	703	0	35	219
comp6470_c0_seq1 len=636 path=[7192037:0-635]	1	636	169	66.04	89.35	CRO_T012873	360	143.28	3.78148e-42	56.29	2	2	421	0	15	165
comp6471_c0_seq1 len=295 path=[7193337:0-137 7196470:138-146 7196837:147-294]	1	295	345	63.05	17.68	CRO_T017683	147	61.2326	3.64458e-12	75.81	-3	3	188	0	5	65
comp6474_c0_seq1 len=298 path=[7198330:0-297]	1	298	808	47.32	5.07	CRO_T032035	117	49.6766	7.63569e-08	59.57	3	129	269	0	1	41
comp6475_c0_seq1 len=338 path=[7198752:0-337]	1	338	1770	99.41	6.44	CRO_T026018	311	124.405	3.88421e-33	58.26	-2	2	337	0	1518	1631
comp6477_c0_seq1 len=737 path=[7220492:0-275 7228535:276-280 7228747:281-736]	1	737	1219	88.74	16.9	CRO_T019999	781	305.449	2.51732e-95	80.28	-2	2	655	0	271	476
comp6481_c0_seq1 len=752 path=[7218776:0-751]	1	752	269	75	63.2	CRO_T007668	410	162.54	5.93072e-48	53.85	3	6	569	0	93	262
comp6484_c0_seq1 len=249 path=[7212899:0-204 7218852:205-248]	1	249	509	34.94	5.7	CRO_T002602	127	53.5286	2.00597e-09	79.31	1	163	249	0	19	47
comp6488_c0_seq1 len=782 path=[7210900:0-781]	1	782	663	99.74	39.37	CRO_T018727	898	350.517	6.47456e-116	75.1	2	2	781	0	403	663
comp6489_c0_seq1 len=231 path=[7211244:0-230]	1	231	455	40.26	7.03	CRO_T028630	123	51.9878	5.96991e-09	87.5	-2	90	182	0	415	446
comp6491_c0_seq1 len=1056 path=[7217106:0-235 7225989:236-242 7226180:243-1055]	1	1056	360	18.75	18.33	CRO_T001690	259	104.375	3.58284e-25	80.3	-1	859	1056	0	294	359
comp6494_c0_seq1 len=1677 path=[7259532:0-1380 7291733:1381-1391 7291944:1392-1439 7298378:1440-1450 7293432:1451-1676]	1	1677	392	69.23	98.72	CRO_T027889	1899	736.102	0	89.92	2	128	1288	0	6	392
comp6495_c0_seq1 len=2760 path=[7221955:0-2759]	1	2760	1439	95.87	61.29	CRO_T021108	3720	1437.55	0	77.44	-2	93	2738	0	1	882
comp6496_c0_seq1 len=710 path=[7236153:0-219 7250601:220-709]	1	710	248	73.52	79.84	CRO_T002081	277	111.309	5.75422e-29	46.73	1	85	606	0	1	198
comp6497_c0_seq1 len=281 path=[7243622:0-37 7226766:38-280]	1	281	342	62.99	17.84	CRO_T017528	173	71.2478	8.51727e-16	62.12	-3	22	198	0	282	342
comp6497_c0_seq2 len=354 path=[7223056:0-110 7226766:111-353]	1	354	342	44.07	14.91	CRO_T017528	151	62.7734	1.86804e-12	60.71	-3	116	271	0	282	332
comp6498_c0_seq1 len=2886 path=[7302598:0-2885]	1	2886	1022	96.15	90.51	CRO_T025804	3755	1451.03	0	77	1	112	2886	0	3	927
comp6498_c1_seq1 len=338 path=[7398554:0-337]	1	338	649	76.33	13.25	CRO_T019337	307	122.865	3.48103e-33	59.3	3	3	260	0	550	635
comp6499_c0_seq1 len=1422 path=[7269618:0-1038 7237328:1039-1421]	1	1422	386	80.8	97.41	CRO_T027211	1320	513.072	1.03042e-179	68.21	1	73	1221	0	4	379
comp6502_c0_seq1 len=828 path=[7231460:0-827]	1	828	1050	99.28	26.19	CRO_T007315	952	371.318	5.93589e-120	64.86	-3	2	823	0	602	876
comp6503_c0_seq1 len=1777 path=[7231792:0-1321 7330782:1322-1366 7270244:1367-1776]	1	1777	561	72.26	78.79	CRO_T013775	1847	716.072	0	82.81	3	3	1286	0	120	561
comp6503_c0_seq2 len=1732 path=[7231792:0-1321 7270244:1322-1731]	1	1732	561	74.13	78.79	CRO_T013775	1853	718.383	0	82.81	3	3	1286	0	120	561
comp6508_c0_seq1 len=349 path=[7257830:0-348]	1	349	523	98.85	21.8	CRO_T016090	378	150.214	1.90124e-43	63.48	3	3	347	0	331	444
comp6512_c0_seq1 len=1151 path=[7249922:0-1150]	1	1151	767	99.3	49.67	CRO_T027427	1639	635.95	0	77.95	-3	1	1143	0	147	527
comp6512_c1_seq1 len=586 path=[7306820:0-585]	1	586	767	65.02	16.43	CRO_T027427	514	202.601	2.67398e-60	79.53	-2	1	381	0	26	151
comp6515_c0_seq1 len=2264 path=[7252151:0-2263]	1	2264	573	71.29	94.94	CRO_T026409	2173	841.647	0	81.25	1	295	1908	0	22	565
comp6517_c0_seq1 len=1443 path=[7253864:0-1244 7285957:1245-1343 7285957:1344-1442]	1	1443	745	91.68	59.46	CRO_T019415	1906	738.799	0	80.14	1	28	1350	0	11	453
comp6517_c1_seq1 len=829 path=[7340137:0-828]	1	829	745	99.88	37.05	CRO_T019415	1210	470.7	1.92802e-161	86.23	2	2	829	0	449	724
comp6518_c0_seq1 len=674 path=[7267516:0-673]	1	674	477	90.8	45.28	CRO_T003510	906	353.599	5.9142e-120	83.33	3	3	614	0	260	475
comp6522_c0_seq2 len=1284 path=[7297738:0-342 7297098:343-359 7259298:360-1283]	1	1284	840	84.35	46.07	CRO_T026564	1621	629.017	0	80.62	1	1	1083	0	452	838
comp6523_c0_seq1 len=1026 path=[7259558:0-1025]	1	1026	565	47.66	28.67	CRO_T020162	435	172.17	3.85467e-48	60.12	1	58	546	0	378	539
comp6525_c0_seq1 len=1016 path=[7288086:0-1015]	1	1016	444	69.98	53.38	CRO_T007288	1037	404.06	3.28468e-138	83.97	3	300	1010	0	1	237
comp6526_c0_seq1 len=636 path=[7288015:0-394 7302395:395-635]	1	636	491	52.36	22.61	CRO_T032595	529	208.379	8.4217e-64	88.29	-2	3	335	0	376	486
[truncated: 39,389 more rows]
